# Supplementary material for: Nitrato(1,10-phenanthroline)(1H-1,2,4-triazole-3-carboxyl­ato)copper(II)
Source: Acta Crystallogr Sect E Struct Rep Online. 2008 Jan 23;64(Pt 2):m392. doi: 10.1107/S1600536808001803 (PMC2960337; doi:10.1107/S1600536808001803)
Supplement: Supplementary file 1 [file e-64-0m392-sup1.cif]

##############################################################################
###                                                                        ###
###        Electronic paper (Acta Crystallographica Section E)             ###
###                                                                        ###
##############################################################################
#                                                                            #
# This CIF contains the data in a paper accepted for publication in Acta     #
# Crystallographica Section E. It conforms to the requirements of Notes      #
# for Authors for Section E, and has been peer reviewed under the auspices   #
# of the IUCr Commission on Journals.                                        #
#                                                                            #
# Full details of the Crystallographic Information File format               #
# are given in the paper "The Crystallographic Information File (CIF):       #
# a New Standard Archive File for Crystallography" by S. R. Hall, F. H.      #
# Allen and I. D. Brown [Acta Cryst. (1991), A47, 655-685].                  #
#                                                                            #
# The current version of the core CIF dictionary is obtainable from          #
# ftp://ftp.iucr.org/pub/cif_core.dic. The current version number is 2.1.    #
#                                                                            #
# Software is freely available for graphical display of the structure(s) in  #
# this CIF.  For information consult the CIF home page http://www.iucr.org/  #
# cif/home.html                                                              #
#                                                                            #
##############################################################################
                                             
data_I
_audit_creation_method     SHELXL-97
_chemical_name_systematic
;
Nitrato(1,10-phenanthroline)(1<i>H</i>-1,2,4-triazole-3-carboxylato)copper(II)
;
_chemical_name_common     ?
_chemical_formula_moiety     'C15 H10 Cu N6 O5'
_chemical_formula_sum     'C15 H10 Cu N6 O5'
_chemical_formula_iupac     '[Cu (C3 H2 N3 O2) (N O3) (C12 H8 N2)]'
_chemical_formula_weight     417.83
_chemical_melting_point     ?
_symmetry_cell_setting     Monoclinic
_symmetry_space_group_name_H-M     'P 21/c'
_symmetry_space_group_name_Hall     '-P 2ybc'
loop_
    _symmetry_equiv_pos_as_xyz
    'x, y, z'
    '-x, y+1/2, -z+1/2'
    '-x, -y, -z'
    'x, -y-1/2, z-1/2'
_cell_length_a     12.3779(14)
_cell_length_b     12.6444(15)
_cell_length_c     10.0196(10)
_cell_angle_alpha     90.00
_cell_angle_beta     107.416(2)
_cell_angle_gamma     90.00
_cell_volume     1496.3(3)
_cell_formula_units_Z     4
_cell_measurement_reflns_used     3888
_cell_measurement_theta_min     2.671
_cell_measurement_theta_max     27.689
_cell_measurement_temperature     298(2)
_exptl_crystal_description     block
_exptl_crystal_colour     dark-blue
_exptl_crystal_size_max     0.34
_exptl_crystal_size_mid     0.30
_exptl_crystal_size_min     0.25
_exptl_crystal_density_diffrn     1.855
_exptl_crystal_density_meas     ?
_exptl_crystal_density_method     'not measured'
_exptl_crystal_F_000     844
_exptl_absorpt_coefficient_mu     1.507
_exptl_absorpt_correction_type     multi-scan
_exptl_absorpt_process_details     '(SADABS; Sheldrick, 1996)'
_exptl_absorpt_correction_T_min     0.6282
_exptl_absorpt_correction_T_max     0.7044
_exptl_special_details
;
;
_diffrn_ambient_temperature     298(2)
_diffrn_radiation_type     MoK\a
_diffrn_radiation_wavelength     0.71073
_diffrn_radiation_source     'fine-focus sealed tube'
_diffrn_radiation_monochromator     graphite
_diffrn_measurement_device_type     'Bruker SMART CCD'
_diffrn_measurement_method     '\f and \w'
_diffrn_detector_area_resol_mean     ?
_diffrn_reflns_number     7489
_diffrn_reflns_av_R_equivalents     0.0329
_diffrn_reflns_av_sigmaI/netI     0.0335
_diffrn_reflns_theta_min     1.72
_diffrn_reflns_theta_max     25.00
_diffrn_reflns_theta_full     25.00
_diffrn_measured_fraction_theta_max     0.992
_diffrn_measured_fraction_theta_full     0.992
_diffrn_reflns_limit_h_min     -14
_diffrn_reflns_limit_h_max     8
_diffrn_reflns_limit_k_min     -14
_diffrn_reflns_limit_k_max     15
_diffrn_reflns_limit_l_min     -11
_diffrn_reflns_limit_l_max     11
_diffrn_standards_number     ?
_diffrn_standards_interval_count     ?
_diffrn_standards_interval_time     ?
_diffrn_standards_decay_%     ?
_refine_special_details
;
 Refinement of F^2^ against ALL reflections.  The weighted R-factor wR and
 goodness of fit S are based on F^2^, conventional R-factors R are based
 on F, with F set to zero for negative F^2^. The threshold expression of
 F^2^ > 2sigma(F^2^) is used only for calculating R-factors(gt) etc. and is
 not relevant to the choice of reflections for refinement.  R-factors based
 on F^2^ are statistically about twice as large as those based on F, and R-
 factors based on ALL data will be even larger.
;
_reflns_number_total     2601
_reflns_number_gt     2102
_reflns_threshold_expression     I>2\s(I)
_refine_ls_structure_factor_coef     Fsqd
_refine_ls_matrix_type     full
_refine_ls_R_factor_all     0.0420
_refine_ls_R_factor_gt     0.0295
_refine_ls_wR_factor_gt     0.0749
_refine_ls_wR_factor_ref     0.0860
_refine_ls_goodness_of_fit_ref     1.064
_refine_ls_restrained_S_all     1.064
_refine_ls_number_reflns     2601
_refine_ls_number_parameters     244
_refine_ls_number_restraints     0
_refine_ls_hydrogen_treatment     constr
_refine_ls_weighting_scheme     calc
_refine_ls_weighting_details
         'calc w=1/[\s^2^(Fo^2^)+(0.0436P)^2^+0.8762P] where P=(Fo^2^+2Fc^2^)/3'
_atom_sites_solution_hydrogens     geom
_atom_sites_solution_primary     direct
_atom_sites_solution_secondary     difmap
_refine_ls_shift/su_max     0.001
_refine_ls_shift/su_mean     0.000
_refine_diff_density_max     0.309
_refine_diff_density_min     -0.293
_refine_ls_extinction_method     none
_refine_ls_extinction_coef     ?
loop_
    _atom_type_symbol
    _atom_type_description
    _atom_type_scat_dispersion_real
    _atom_type_scat_dispersion_imag
    _atom_type_scat_source
    'C' 'C' 0.0033 0.0016
                         'International Tables Vol C Tables 4.2.6.8 and 6.1.1.4'
    'H' 'H' 0.0000 0.0000
                         'International Tables Vol C Tables 4.2.6.8 and 6.1.1.4'
    'N' 'N' 0.0061 0.0033
                         'International Tables Vol C Tables 4.2.6.8 and 6.1.1.4'
    'O' 'O' 0.0106 0.0060
                         'International Tables Vol C Tables 4.2.6.8 and 6.1.1.4'
    'Cu' 'Cu' 0.3201 1.2651
                         'International Tables Vol C Tables 4.2.6.8 and 6.1.1.4'
_computing_data_collection     'SMART (Siemens, 1996)'
_computing_cell_refinement     'SAINT (Siemens, 1996)'
_computing_data_reduction     'SAINT (Siemens, 1996)'
_computing_structure_solution     'SHELXS97 (Sheldrick, 2008)'
_computing_structure_refinement     'SHELXL97 (Sheldrick, 2008)'
_computing_molecular_graphics     'PLATON (Spek, 2003)'
_computing_publication_material     'SHELXTL (Sheldrick, 2008)'
loop_
    _atom_site_type_symbol
    _atom_site_label
    _atom_site_fract_x
    _atom_site_fract_y
    _atom_site_fract_z
    _atom_site_U_iso_or_equiv
    _atom_site_adp_type
    _atom_site_calc_flag
    _atom_site_refinement_flags
    _atom_site_occupancy
    _atom_site_disorder_assembly
    _atom_site_disorder_group
    Cu Cu1 0.67882(3) 1.02713(2) 0.58353(3) 0.02944(14) Uani d . 1 . .
    N N1 0.57639(19) 1.32426(17) 0.6760(2) 0.0321(5) Uani d . 1 . .
    H H1 0.5704 1.3918 0.6815 0.039 Uiso calc R 1 . .
    N N2 0.52709(19) 1.25284(17) 0.7412(2) 0.0309(5) Uani d . 1 . .
    N N3 0.62666(18) 1.17198(17) 0.6177(2) 0.0279(5) Uani d . 1 . .
    N N4 0.69970(18) 0.87706(17) 0.5374(2) 0.0277(5) Uani d . 1 . .
    N N5 0.78098(19) 1.05325(17) 0.4636(2) 0.0298(5) Uani d . 1 . .
    N N6 0.8485(2) 1.07924(19) 0.8885(2) 0.0360(6) Uani d . 1 . .
    O O1 0.56644(17) 0.98205(14) 0.6733(2) 0.0369(5) Uani d . 1 . .
    O O2 0.46508(19) 1.03880(15) 0.8074(2) 0.0449(6) Uani d . 1 . .
    O O3 0.83942(18) 1.03049(17) 0.7753(2) 0.0451(5) Uani d . 1 . .
    O O4 0.76459(19) 1.08825(19) 0.9301(2) 0.0512(6) Uani d . 1 . .
    O O5 0.9405(2) 1.1152(2) 0.9554(3) 0.0639(7) Uani d . 1 . .
    C C1 0.5273(2) 1.0534(2) 0.7344(3) 0.0304(6) Uani d . 1 . .
    C C2 0.5598(2) 1.1626(2) 0.7031(3) 0.0268(6) Uani d . 1 . .
    C C3 0.6344(2) 1.2759(2) 0.6036(3) 0.0315(6) Uani d . 1 . .
    H H3 0.6746 1.3093 0.5507 0.038 Uiso calc R 1 . .
    C C4 0.6555(2) 0.7905(2) 0.5753(3) 0.0312(6) Uani d . 1 . .
    H H4A 0.6063 0.7972 0.6290 0.037 Uiso calc R 1 . .
    C C5 0.6811(2) 0.6898(2) 0.5364(3) 0.0355(7) Uani d . 1 . .
    H H5A 0.6479 0.6306 0.5629 0.043 Uiso calc R 1 . .
    C C6 0.7544(2) 0.6778(2) 0.4597(3) 0.0367(7) Uani d . 1 . .
    H H6 0.7714 0.6107 0.4336 0.044 Uiso calc R 1 . .
    C C7 0.8041(2) 0.7676(2) 0.4206(3) 0.0300(6) Uani d . 1 . .
    C C8 0.7725(2) 0.8658(2) 0.4602(3) 0.0255(6) Uani d . 1 . .
    C C9 0.8155(2) 0.9609(2) 0.4195(2) 0.0261(6) Uani d . 1 . .
    C C10 0.8887(2) 0.9563(2) 0.3374(3) 0.0314(6) Uani d . 1 . .
    C C11 0.9255(3) 1.0523(3) 0.2966(3) 0.0403(7) Uani d . 1 . .
    H H11 0.9718 1.0534 0.2387 0.048 Uiso calc R 1 . .
    C C12 0.8919(3) 1.1448(2) 0.3435(3) 0.0427(8) Uani d . 1 . .
    H H12 0.9169 1.2092 0.3190 0.051 Uiso calc R 1 . .
    C C13 0.8209(2) 1.1429(2) 0.4275(3) 0.0375(7) Uani d . 1 . .
    H H13 0.8005 1.2066 0.4597 0.045 Uiso calc R 1 . .
    C C14 0.8817(2) 0.7653(2) 0.3406(3) 0.0371(7) Uani d . 1 . .
    H H14 0.9051 0.7004 0.3153 0.044 Uiso calc R 1 . .
    C C15 0.9220(2) 0.8549(2) 0.3007(3) 0.0368(7) Uani d . 1 . .
    H H15 0.9725 0.8508 0.2483 0.044 Uiso calc R 1 . .
loop_
    _atom_site_aniso_label
    _atom_site_aniso_U_11
    _atom_site_aniso_U_22
    _atom_site_aniso_U_33
    _atom_site_aniso_U_12
    _atom_site_aniso_U_13
    _atom_site_aniso_U_23
    Cu1 0.0405(2) 0.01967(19) 0.0373(2) -0.00062(14) 0.02555(16) -0.00268(14)
    N1 0.0420(14) 0.0163(11) 0.0440(13) 0.0013(10) 0.0220(12) -0.0007(10)
    N2 0.0386(13) 0.0201(11) 0.0407(13) 0.0001(10) 0.0221(11) 0.0015(10)
    N3 0.0353(13) 0.0223(11) 0.0327(12) -0.0008(9) 0.0202(10) -0.0008(9)
    N4 0.0314(12) 0.0261(12) 0.0292(11) -0.0020(10) 0.0146(10) -0.0007(10)
    N5 0.0370(13) 0.0252(12) 0.0329(12) -0.0017(10) 0.0190(11) -0.0019(10)
    N6 0.0483(16) 0.0258(12) 0.0368(14) -0.0026(11) 0.0172(13) 0.0039(11)
    O1 0.0511(13) 0.0207(10) 0.0525(12) -0.0022(8) 0.0361(11) -0.0036(9)
    O2 0.0627(15) 0.0243(11) 0.0683(14) 0.0007(9) 0.0509(12) 0.0013(10)
    O3 0.0444(13) 0.0571(15) 0.0368(11) 0.0069(10) 0.0165(10) -0.0106(10)
    O4 0.0593(15) 0.0496(14) 0.0559(14) 0.0053(11) 0.0343(12) -0.0101(11)
    O5 0.0640(17) 0.0648(17) 0.0596(15) -0.0248(14) 0.0132(13) -0.0089(13)
    C1 0.0362(16) 0.0225(13) 0.0379(15) 0.0015(11) 0.0194(13) 0.0012(12)
    C2 0.0298(14) 0.0226(14) 0.0310(14) 0.0013(11) 0.0140(12) -0.0009(11)
    C3 0.0387(16) 0.0241(14) 0.0367(15) -0.0015(12) 0.0189(13) 0.0011(12)
    C4 0.0370(16) 0.0276(14) 0.0306(14) -0.0006(12) 0.0129(13) 0.0009(11)
    C5 0.0420(17) 0.0244(14) 0.0406(16) -0.0032(12) 0.0134(14) 0.0017(12)
    C6 0.0425(18) 0.0239(14) 0.0427(16) 0.0052(12) 0.0109(14) -0.0039(12)
    C7 0.0340(15) 0.0281(15) 0.0292(14) 0.0029(12) 0.0112(12) -0.0035(11)
    C8 0.0267(14) 0.0271(14) 0.0237(13) 0.0011(11) 0.0090(11) -0.0028(11)
    C9 0.0290(14) 0.0270(14) 0.0243(13) 0.0001(11) 0.0109(11) -0.0019(11)
    C10 0.0284(15) 0.0396(17) 0.0291(14) -0.0008(12) 0.0130(12) -0.0023(12)
    C11 0.0413(18) 0.0448(19) 0.0421(17) -0.0041(14) 0.0237(15) 0.0021(14)
    C12 0.0499(19) 0.0366(17) 0.0524(19) -0.0053(14) 0.0319(16) 0.0055(14)
    C13 0.0464(18) 0.0246(15) 0.0483(18) -0.0022(12) 0.0245(15) -0.0018(13)
    C14 0.0417(17) 0.0338(16) 0.0390(16) 0.0071(13) 0.0169(14) -0.0092(13)
    C15 0.0340(16) 0.0440(18) 0.0389(16) 0.0040(13) 0.0207(13) -0.0072(13)
_geom_special_details
;
 All esds (except the esd in the dihedral angle between two l.s. planes)
 are estimated using the full covariance matrix.  The cell esds are taken
 into account individually in the estimation of esds in distances, angles
 and torsion angles; correlations between esds in cell parameters are only
 used when they are defined by crystal symmetry.  An approximate (isotropic)
 treatment of cell esds is used for estimating esds involving l.s. planes.
;
loop_
    _geom_bond_atom_site_label_1
    _geom_bond_atom_site_label_2
    _geom_bond_site_symmetry_2
    _geom_bond_distance
    _geom_bond_publ_flag
    Cu1 O1 . 1.9540(19) y
    Cu1 N4 . 1.988(2) y
    Cu1 N3 . 2.005(2) y
    Cu1 N5 . 2.015(2) y
    Cu1 O3 . 2.315(2) y
    N1 C3 . 1.314(3) ?
    N1 N2 . 1.361(3) ?
    N1 H1 . 0.8600 ?
    N2 C2 . 1.305(3) ?
    N3 C3 . 1.329(3) ?
    N3 C2 . 1.363(3) ?
    N4 C4 . 1.329(3) ?
    N4 C8 . 1.359(3) ?
    N5 C13 . 1.329(4) ?
    N5 C9 . 1.362(3) ?
    N6 O5 . 1.223(3) ?
    N6 O4 . 1.234(3) ?
    N6 O3 . 1.267(3) ?
    O1 C1 . 1.266(3) ?
    O2 C1 . 1.225(3) ?
    C1 C2 . 1.497(4) ?
    C3 H3 . 0.9300 ?
    C4 C5 . 1.396(4) ?
    C4 H4A . 0.9300 ?
    C5 C6 . 1.362(4) ?
    C5 H5A . 0.9300 ?
    C6 C7 . 1.402(4) ?
    C6 H6 . 0.9300 ?
    C7 C8 . 1.395(4) ?
    C7 C14 . 1.424(4) ?
    C8 C9 . 1.423(4) ?
    C9 C10 . 1.396(4) ?
    C10 C11 . 1.401(4) ?
    C10 C15 . 1.427(4) ?
    C11 C12 . 1.371(4) ?
    C11 H11 . 0.9300 ?
    C12 C13 . 1.387(4) ?
    C12 H12 . 0.9300 ?
    C13 H13 . 0.9300 ?
    C14 C15 . 1.347(4) ?
    C14 H14 . 0.9300 ?
    C15 H15 . 0.9300 ?
loop_
    _geom_angle_atom_site_label_1
    _geom_angle_atom_site_label_2
    _geom_angle_atom_site_label_3
    _geom_angle_site_symmetry_1
    _geom_angle_site_symmetry_3
    _geom_angle
    _geom_angle_publ_flag
    O1 Cu1 N4 . . 89.34(8) ?
    O1 Cu1 N3 . . 82.99(8) ?
    N4 Cu1 N3 . . 169.22(9) ?
    O1 Cu1 N5 . . 169.26(8) ?
    N4 Cu1 N5 . . 82.50(9) ?
    N3 Cu1 N5 . . 104.10(9) ?
    O1 Cu1 O3 . . 100.15(8) ?
    N4 Cu1 O3 . . 94.09(8) ?
    N3 Cu1 O3 . . 94.71(8) ?
    N5 Cu1 O3 . . 87.45(8) ?
    C3 N1 N2 . . 110.7(2) ?
    C3 N1 H1 . . 124.6 ?
    N2 N1 H1 . . 124.6 ?
    C2 N2 N1 . . 102.5(2) ?
    C3 N3 C2 . . 103.2(2) ?
    C3 N3 Cu1 . . 148.06(19) ?
    C2 N3 Cu1 . . 108.37(16) ?
    C4 N4 C8 . . 118.4(2) ?
    C4 N4 Cu1 . . 128.81(18) ?
    C8 N4 Cu1 . . 112.74(17) ?
    C13 N5 C9 . . 117.7(2) ?
    C13 N5 Cu1 . . 130.77(19) ?
    C9 N5 Cu1 . . 111.51(17) ?
    O5 N6 O4 . . 121.3(3) ?
    O5 N6 O3 . . 119.4(3) ?
    O4 N6 O3 . . 119.3(2) ?
    C1 O1 Cu1 . . 116.28(17) ?
    N6 O3 Cu1 . . 125.19(17) ?
    O2 C1 O1 . . 125.5(2) ?
    O2 C1 C2 . . 121.4(2) ?
    O1 C1 C2 . . 113.0(2) ?
    N2 C2 N3 . . 114.1(2) ?
    N2 C2 C1 . . 128.3(2) ?
    N3 C2 C1 . . 117.6(2) ?
    N1 C3 N3 . . 109.4(2) ?
    N1 C3 H3 . . 125.3 ?
    N3 C3 H3 . . 125.3 ?
    N4 C4 C5 . . 121.7(3) ?
    N4 C4 H4A . . 119.2 ?
    C5 C4 H4A . . 119.2 ?
    C6 C5 C4 . . 120.3(3) ?
    C6 C5 H5A . . 119.9 ?
    C4 C5 H5A . . 119.9 ?
    C5 C6 C7 . . 119.3(3) ?
    C5 C6 H6 . . 120.3 ?
    C7 C6 H6 . . 120.3 ?
    C8 C7 C6 . . 117.2(2) ?
    C8 C7 C14 . . 118.2(3) ?
    C6 C7 C14 . . 124.5(3) ?
    N4 C8 C7 . . 123.0(2) ?
    N4 C8 C9 . . 116.3(2) ?
    C7 C8 C9 . . 120.6(2) ?
    N5 C9 C10 . . 123.3(2) ?
    N5 C9 C8 . . 116.8(2) ?
    C10 C9 C8 . . 119.9(2) ?
    C9 C10 C11 . . 117.4(3) ?
    C9 C10 C15 . . 118.6(3) ?
    C11 C10 C15 . . 124.0(3) ?
    C12 C11 C10 . . 118.8(3) ?
    C12 C11 H11 . . 120.6 ?
    C10 C11 H11 . . 120.6 ?
    C11 C12 C13 . . 120.3(3) ?
    C11 C12 H12 . . 119.8 ?
    C13 C12 H12 . . 119.8 ?
    N5 C13 C12 . . 122.4(3) ?
    N5 C13 H13 . . 118.8 ?
    C12 C13 H13 . . 118.8 ?
    C15 C14 C7 . . 121.5(3) ?
    C15 C14 H14 . . 119.3 ?
    C7 C14 H14 . . 119.3 ?
    C14 C15 C10 . . 121.2(3) ?
    C14 C15 H15 . . 119.4 ?
    C10 C15 H15 . . 119.4 ?
loop_
    _geom_torsion_atom_site_label_1
    _geom_torsion_atom_site_label_2
    _geom_torsion_atom_site_label_3
    _geom_torsion_atom_site_label_4
    _geom_torsion_site_symmetry_1
    _geom_torsion_site_symmetry_2
    _geom_torsion_site_symmetry_3
    _geom_torsion_site_symmetry_4
    _geom_torsion
    _geom_torsion_publ_flag
    C3 N1 N2 C2 . . . . 0.2(3) ?
    O1 Cu1 N3 C3 . . . . -178.1(4) ?
    N4 Cu1 N3 C3 . . . . -133.1(5) ?
    N5 Cu1 N3 C3 . . . . -6.3(4) ?
    O3 Cu1 N3 C3 . . . . 82.3(4) ?
    O1 Cu1 N3 C2 . . . . 10.49(17) ?
    N4 Cu1 N3 C2 . . . . 55.4(5) ?
    N5 Cu1 N3 C2 . . . . -177.73(17) ?
    O3 Cu1 N3 C2 . . . . -89.18(18) ?
    O1 Cu1 N4 C4 . . . . -5.8(2) ?
    N3 Cu1 N4 C4 . . . . -50.4(6) ?
    N5 Cu1 N4 C4 . . . . -178.8(2) ?
    O3 Cu1 N4 C4 . . . . 94.3(2) ?
    O1 Cu1 N4 C8 . . . . 176.37(18) ?
    N3 Cu1 N4 C8 . . . . 131.8(4) ?
    N5 Cu1 N4 C8 . . . . 3.38(17) ?
    O3 Cu1 N4 C8 . . . . -83.50(18) ?
    O1 Cu1 N5 C13 . . . . 139.0(4) ?
    N4 Cu1 N5 C13 . . . . 179.9(3) ?
    N3 Cu1 N5 C13 . . . . 8.6(3) ?
    O3 Cu1 N5 C13 . . . . -85.6(3) ?
    O1 Cu1 N5 C9 . . . . -43.7(5) ?
    N4 Cu1 N5 C9 . . . . -2.82(17) ?
    N3 Cu1 N5 C9 . . . . -174.14(17) ?
    O3 Cu1 N5 C9 . . . . 91.65(18) ?
    N4 Cu1 O1 C1 . . . . 175.3(2) ?
    N3 Cu1 O1 C1 . . . . -12.3(2) ?
    N5 Cu1 O1 C1 . . . . -144.3(4) ?
    O3 Cu1 O1 C1 . . . . 81.2(2) ?
    O5 N6 O3 Cu1 . . . . -148.4(2) ?
    O4 N6 O3 Cu1 . . . . 32.6(3) ?
    O1 Cu1 O3 N6 . . . . -52.7(2) ?
    N4 Cu1 O3 N6 . . . . -142.7(2) ?
    N3 Cu1 O3 N6 . . . . 31.0(2) ?
    N5 Cu1 O3 N6 . . . . 135.0(2) ?
    Cu1 O1 C1 O2 . . . . -172.5(2) ?
    Cu1 O1 C1 C2 . . . . 10.6(3) ?
    N1 N2 C2 N3 . . . . -0.1(3) ?
    N1 N2 C2 C1 . . . . -176.0(3) ?
    C3 N3 C2 N2 . . . . 0.0(3) ?
    Cu1 N3 C2 N2 . . . . 175.33(18) ?
    C3 N3 C2 C1 . . . . 176.3(2) ?
    Cu1 N3 C2 C1 . . . . -8.3(3) ?
    O2 C1 C2 N2 . . . . -2.3(5) ?
    O1 C1 C2 N2 . . . . 174.8(3) ?
    O2 C1 C2 N3 . . . . -178.1(3) ?
    O1 C1 C2 N3 . . . . -1.0(4) ?
    N2 N1 C3 N3 . . . . -0.2(3) ?
    C2 N3 C3 N1 . . . . 0.2(3) ?
    Cu1 N3 C3 N1 . . . . -171.5(3) ?
    C8 N4 C4 C5 . . . . -0.7(4) ?
    Cu1 N4 C4 C5 . . . . -178.4(2) ?
    N4 C4 C5 C6 . . . . 1.1(4) ?
    C4 C5 C6 C7 . . . . 0.1(4) ?
    C5 C6 C7 C8 . . . . -1.7(4) ?
    C5 C6 C7 C14 . . . . -179.9(3) ?
    C4 N4 C8 C7 . . . . -0.9(4) ?
    Cu1 N4 C8 C7 . . . . 177.13(19) ?
    C4 N4 C8 C9 . . . . 178.6(2) ?
    Cu1 N4 C8 C9 . . . . -3.4(3) ?
    C6 C7 C8 N4 . . . . 2.1(4) ?
    C14 C7 C8 N4 . . . . -179.5(2) ?
    C6 C7 C8 C9 . . . . -177.4(2) ?
    C14 C7 C8 C9 . . . . 1.0(4) ?
    C13 N5 C9 C10 . . . . -0.9(4) ?
    Cu1 N5 C9 C10 . . . . -178.6(2) ?
    C13 N5 C9 C8 . . . . 179.5(2) ?
    Cu1 N5 C9 C8 . . . . 1.8(3) ?
    N4 C8 C9 N5 . . . . 1.0(3) ?
    C7 C8 C9 N5 . . . . -179.5(2) ?
    N4 C8 C9 C10 . . . . -178.6(2) ?
    C7 C8 C9 C10 . . . . 0.9(4) ?
    N5 C9 C10 C11 . . . . -1.6(4) ?
    C8 C9 C10 C11 . . . . 178.0(2) ?
    N5 C9 C10 C15 . . . . 178.1(2) ?
    C8 C9 C10 C15 . . . . -2.3(4) ?
    C9 C10 C11 C12 . . . . 2.6(4) ?
    C15 C10 C11 C12 . . . . -177.0(3) ?
    C10 C11 C12 C13 . . . . -1.3(5) ?
    C9 N5 C13 C12 . . . . 2.4(4) ?
    Cu1 N5 C13 C12 . . . . 179.5(2) ?
    C11 C12 C13 N5 . . . . -1.3(5) ?
    C8 C7 C14 C15 . . . . -1.6(4) ?
    C6 C7 C14 C15 . . . . 176.7(3) ?
    C7 C14 C15 C10 . . . . 0.2(4) ?
    C9 C10 C15 C14 . . . . 1.8(4) ?
    C11 C10 C15 C14 . . . . -178.5(3) ?
loop_
    _geom_hbond_atom_site_label_D
    _geom_hbond_atom_site_label_H
    _geom_hbond_atom_site_label_A
    _geom_hbond_site_symmetry_A
    _geom_hbond_distance_DH
    _geom_hbond_distance_HA
    _geom_hbond_distance_DA
    _geom_hbond_angle_DHA
    N1 H1 O2 2_656 0.86 1.92 2.775(3) 171.8
data_global
_journal_date_recd_electronic     2008-01-13
_journal_date_accepted     2008-01-17
_journal_name_full     'Acta Crystallographica, Section E'
_journal_year     2008
_journal_volume     64
_journal_issue      2
_journal_page_first     m392
_journal_page_last     m392
_journal_paper_category     QM
_journal_coeditor_code     LH2590
_publ_contact_author_name     'Xian-Hong Yin'
_publ_contact_author_address
;
      College of Chemistry and Ecological Engineering
      Guangxi University for Nationalities
      Nanning 530006
      P.R.China
      College of Chemistry and Chemical Engineering
      Guangxi University
      Nanning 530004
      P.R.China
;
_publ_contact_author_email     yxhphd@163.com
_publ_contact_author_fax     '0086-771-3262396'
_publ_contact_author_phone     '0086-771-3262396'
_publ_section_title
;
Nitrato(1,10-phenanthroline)(1<i>H</i>-1,2,4-triazole-3-carboxylato)copper(II)
;
loop_
    _publ_author_name
    _publ_author_address
    'Zhu, Jie'
;
College of Chemistry and Ecological Engineering,
Guangxi University for Nationalities,
Nanning 530006,
People's Republic of China
and
College of Chemistry and Chemical Engineering,
Guangxi University,
Nanning 530004,
People's Republic of China
;
    'Yin, Xian-Hong'
;
College of Chemistry and Ecological Engineering,
Guangxi University for Nationalities,
Nanning 530006,
People's Republic of China
and
College of Chemistry and Chemical Engineering,
Guangxi University,
Nanning 530004,
People's Republic of China
;
    'Wei, Ya-Yan'
;
College of Chemistry and Ecological Engineering,
Guangxi University for Nationalities,
Nanning 530006,
People's Republic of China
;
    'Qin, Ru-Wen'
;
College of Chemistry and Ecological Engineering,
Guangxi University for Nationalities,
Nanning 530006,
People's Republic of China
;
    'Lin, Cui-Wu'
;
College of Chemistry and Chemical Engineering
Guangxi University
Nanning 530004
People's Republic of China
;
    'Nong, Hong-Feng'
;
College of Chemistry and Ecological Engineering,
Guangxi University for Nationalities,
Nanning 530006,
People's Republic of China
;
