# Supplementary material for: Nitrato(1,10-phenanthroline)(1H-1,2,4-triazole-3-carboxyl­ato)copper(II)
Source: Acta Crystallogr Sect E Struct Rep Online. 2008 Jan 23;64(Pt 2):m392. doi: 10.1107/S1600536808001803 (PMC2960337; doi:10.1107/S1600536808001803)
Supplement: Supplementary file 2 [file e-64-0m392-Isup2.hkl]

# 
# h,k,l, Fc-squared, Fo-squared, sigma(Fo-squared) and status flag 
# 
data_I
_shelx_title ' 071231h in P2(1)/c' 
_shelx_refln_list_code          4 
_shelx_F_calc_maximum      513.78 
_exptl_crystal_F_000       844.00 
_reflns_d_resolution_high  0.8408 
 
loop_ 
 _symmetry_equiv_pos_as_xyz 
 'x, y, z' 
 '-x, y+1/2, -z+1/2' 
 '-x, -y, -z' 
 'x, -y-1/2, z-1/2' 
 
_cell_length_a    12.3779 
_cell_length_b    12.6444 
_cell_length_c    10.0196 
_cell_angle_alpha  90.000 
_cell_angle_beta  107.416 
_cell_angle_gamma  90.000 
 
_shelx_F_squared_multiplier     1.000 
 
loop_ 
 _refln_index_h 
 _refln_index_k 
 _refln_index_l 
 _refln_F_squared_calc 
 _refln_F_squared_meas 
 _refln_F_squared_sigma 
 _refln_observed_status 
   1   0   0     4916.62     4741.01     97.71 o 
   2   0   0     8662.77     8055.22    163.34 o 
   3   0   0      466.76      571.51     11.10 o 
   4   0   0     2349.14     2189.73     34.26 o 
   5   0   0     3592.80     3576.26     54.02 o 
   6   0   0     2038.22     1873.79     68.56 o 
   7   0   0      745.69      796.42     52.39 o 
   8   0   0     5371.52     5610.22    132.23 o 
   9   0   0     3259.20     3529.08     94.07 o 
  10   0   0        5.31       25.28     15.07 o 
  11   0   0      485.13      460.68     32.08 o 
  12   0   0      153.99      178.68     25.53 o 
  13   0   0      296.94      318.47     33.30 o 
  14   0   0      254.10      283.46     33.30 o 
   1   1   0       19.32       25.02      1.42 o 
   2   1   0     1516.38     1475.74     16.17 o 
   3   1   0     7552.73     7545.47    117.93 o 
   4   1   0     2227.74     2225.46     24.77 o 
   5   1   0      102.12      114.45      4.10 o 
   6   1   0       25.92       19.77      2.55 o 
   7   1   0      178.02      159.93      7.37 o 
   8   1   0       23.33        1.10      7.81 o 
   9   1   0      130.66      124.63     19.69 o 
  10   1   0      148.90      187.79     16.31 o 
  11   1   0       27.18        0.69      9.54 o 
  12   1   0        4.96       -4.42     11.34 o 
  13   1   0        6.40      -15.87     14.95 o 
  14   1   0       20.11       12.69     13.01 o 
   0   2   0    11078.60    12241.17    192.92 o 
   1   2   0       36.24       34.38      1.62 o 
   2   2   0     1607.98     1573.01     30.69 o 
   3   2   0       18.57       23.37      2.34 o 
   4   2   0      299.68      318.92      6.39 o 
   5   2   0     2560.14     2358.63     26.96 o 
   6   2   0     2862.55     2658.04     30.48 o 
   7   2   0      481.54      458.33      9.04 o 
   8   2   0     3521.87     3617.89     65.91 o 
   9   2   0      572.62      538.76     21.22 o 
  10   2   0        6.70       -2.83      8.75 o 
  11   2   0      876.24      914.92     38.28 o 
  12   2   0      303.74      281.39     20.07 o 
  13   2   0      252.02      283.07     21.39 o 
   1   3   0    13845.24    14010.42    126.54 o 
   2   3   0     3896.08     4319.70     43.30 o 
   3   3   0      600.43      667.25     11.53 o 
   4   3   0     1577.16     1582.55     20.31 o 
   5   3   0     1072.92     1034.58     14.85 o 
   6   3   0      153.95      147.44      6.05 o 
   7   3   0      647.31      647.67     13.72 o 
   8   3   0       62.51       67.78      9.88 o 
  10   3   0      669.01      612.38     47.64 o 
  11   3   0      253.40      232.53     18.05 o 
  12   3   0      236.94      243.91     20.62 o 
  13   3   0       76.66       90.56     16.95 o 
   0   4   0     5615.46     5620.50     60.92 o 
   1   4   0     8512.30     8853.68     71.02 o 
   2   4   0       24.46       11.95      1.89 o 
   3   4   0      216.35      145.53      4.44 o 
   4   4   0      880.33      907.05     12.70 o 
   5   4   0     1423.19     1368.42     30.85 o 
   6   4   0     6563.81     6581.83     69.38 o 
   7   4   0       27.02       18.07      4.10 o 
   8   4   0      754.66      676.90     22.77 o 
   9   4   0      921.48      933.72     36.11 o 
  10   4   0       26.96       11.86      9.73 o 
  11   4   0       95.08      107.69     18.72 o 
  12   4   0       29.09       16.73     12.74 o 
  13   4   0       29.82       11.19     27.71 o 
   1   5   0     5322.02     5169.95     43.84 o 
   2   5   0     1602.33     1563.38     18.83 o 
   3   5   0     6282.29     6833.18     79.03 o 
   4   5   0     8031.80     8598.41    105.55 o 
   5   5   0      170.18      112.43      5.24 o 
   6   5   0       47.20       26.14      3.74 o 
   7   5   0     1763.16     1731.44     29.52 o 
   8   5   0      476.79      476.18     20.02 o 
   9   5   0        2.64       -2.58      7.99 o 
  10   5   0      220.60      191.09     17.36 o 
  11   5   0      100.43      133.87     15.47 o 
  12   5   0     2190.33     2263.43    208.50 o 
  13   5   0      200.30      227.03     24.44 o 
   0   6   0     3377.24     3529.65     49.34 o 
   1   6   0     2918.68     3136.99     33.79 o 
   2   6   0      157.57      133.16      6.25 o 
   3   6   0     3759.76     4052.79     56.31 o 
   4   6   0      992.96     1043.84     12.91 o 
   5   6   0      107.90       82.90      4.56 o 
   6   6   0       12.09       -5.66      3.78 o 
   7   6   0      411.65      399.16      9.75 o 
   8   6   0     1368.62     1313.78     59.79 o 
   9   6   0      365.29      386.16     19.51 o 
  10   6   0        5.94       -9.06      9.24 o 
  11   6   0       41.42       52.10     13.06 o 
  12   6   0      269.53      273.47     30.75 o 
   1   7   0     4310.43     4392.37     45.92 o 
   2   7   0     2749.26     2793.58     36.29 o 
   3   7   0      255.92      262.07      8.51 o 
   4   7   0     2560.15     2426.16     55.99 o 
   5   7   0     2887.14     2756.60     46.84 o 
   6   7   0      124.11      106.00      6.48 o 
   7   7   0     1065.08     1059.94     40.04 o 
   8   7   0       12.14        2.48      9.01 o 
   9   7   0      986.62      995.00     39.75 o 
  10   7   0      847.74      862.51     30.66 o 
  11   7   0        2.36       -7.22     10.47 o 
  12   7   0      212.44      205.09     20.80 o 
   0   8   0        1.12        3.16      9.00 o 
   1   8   0       89.41       92.32      6.27 o 
   2   8   0        1.01       -6.12      4.08 o 
   3   8   0       78.65       67.07      5.70 o 
   4   8   0        6.46        2.13      4.27 o 
   5   8   0      333.81      305.32     18.10 o 
   6   8   0       82.10       75.11      6.57 o 
   7   8   0        2.79       -2.42      4.97 o 
   8   8   0      240.53      235.24     17.91 o 
   9   8   0        0.61      -12.40      9.73 o 
  10   8   0       84.94       45.46     14.10 o 
  11   8   0        3.84      -16.92     20.66 o 
   1   9   0     1305.42     1274.89     38.28 o 
   2   9   0     2157.28     2115.66     37.44 o 
   3   9   0      288.40      255.56      9.78 o 
   4   9   0     4499.00     4600.57    132.83 o 
   5   9   0     2097.15     2036.31     39.02 o 
   6   9   0      359.78      338.36     11.14 o 
   7   9   0     2198.74     2147.44     46.43 o 
   8   9   0      276.86      259.57     17.44 o 
   9   9   0      160.54      149.68     15.98 o 
  10   9   0      224.57      237.34     20.02 o 
  11   9   0       39.90       26.86     13.72 o 
   0  10   0     2537.58     2500.91     68.54 o 
   1  10   0        5.39        7.85      7.98 o 
   2  10   0      152.77      139.36     10.39 o 
   3  10   0     1379.40     1367.14     27.47 o 
   4  10   0        5.70       -3.20      5.47 o 
   5  10   0      116.40      117.98      8.13 o 
   6  10   0        4.63       -4.07      5.63 o 
   7  10   0      106.27       86.06      7.99 o 
   8  10   0       13.70        3.94      9.70 o 
   9  10   0       37.44       15.24     12.52 o 
  10  10   0       69.57       42.53     13.87 o 
   1  11   0      222.49      266.39     17.05 o 
   2  11   0       73.63       87.29     10.25 o 
   3  11   0      551.82      561.79     18.23 o 
   4  11   0     3139.69     3129.41     71.77 o 
   5  11   0      875.95      878.73     22.93 o 
   6  11   0        2.15       -2.37      8.07 o 
   7  11   0      273.80      283.09     15.17 o 
   8  11   0        2.19       -8.51     15.80 o 
   9  11   0      226.80      246.48     24.92 o 
   0  12   0      800.23      820.74     39.38 o 
   1  12   0       10.58      -14.83      9.93 o 
   2  12   0      352.80      310.97     19.39 o 
   3  12   0      423.64      438.33     17.64 o 
   4  12   0        7.16       -5.42      8.45 o 
   5  12   0      504.05      468.86     18.12 o 
   6  12   0      503.46      464.74     22.44 o 
   7  12   0      185.93      173.51     14.02 o 
   8  12   0      312.12      289.30     30.14 o 
   1  13   0      879.39      855.90     29.05 o 
   2  13   0     1173.83     1168.78     34.09 o 
   3  13   0        3.48       -0.69      8.75 o 
   4  13   0      687.02      679.15     30.98 o 
   5  13   0      311.88      327.46     16.46 o 
   6  13   0       74.93       77.18     12.51 o 
   7  13   0      434.43      436.99     24.13 o 
   0  14   0     1376.64     1357.26     55.18 o 
   1  14   0      649.48      624.78     26.55 o 
   2  14   0       25.80       12.08     12.28 o 
   3  14   0      244.83      251.92     26.26 o 
   4  14   0       15.11        1.39      9.50 o 
   5  14   0      207.96      226.12     16.60 o 
   1  15   0      473.66      514.49     27.72 o 
 -14   1   1      391.64      354.51     23.53 o 
 -13   1   1        2.35      -16.16     11.28 o 
 -12   1   1      511.72      516.62     23.72 o 
 -11   1   1       15.76       15.54     10.91 o 
 -10   1   1       72.90       76.90     11.34 o 
  -9   1   1     1774.42     1706.46     39.44 o 
  -8   1   1     5219.06     5269.75     70.34 o 
  -7   1   1     2834.16     2886.97     33.55 o 
  -6   1   1     6816.26     6509.81     98.73 o 
  -5   1   1        2.69        6.97      2.21 o 
  -4   1   1      871.35      837.20     11.65 o 
  -3   1   1    10364.89    10460.19    102.51 o 
  -2   1   1        1.41        3.40      1.27 o 
  -1   1   1     9983.28    10717.75    123.04 o 
   0   1   1    19680.07    20316.75    505.89 o 
   1   1   1      184.59      188.43      3.48 o 
   2   1   1    26155.15    26543.03    258.08 o 
   3   1   1      893.67      793.58     13.09 o 
   4   1   1      719.79      805.61     13.24 o 
   5   1   1     5573.11     5063.64     62.43 o 
   6   1   1      837.65      790.83     27.84 o 
   7   1   1     1242.22     1205.10     29.82 o 
   8   1   1     1195.01     1174.34     31.11 o 
   9   1   1     1430.57     1514.39     44.25 o 
  10   1   1     1645.46     1740.88     95.78 o 
  11   1   1      718.82      760.66     28.95 o 
  12   1   1       79.54       64.69     14.76 o 
  13   1   1       69.89       70.75     15.11 o 
 -14   2   1       27.33       14.90     13.28 o 
 -13   2   1      486.83      471.35     24.53 o 
 -12   2   1        0.36      -13.21      9.55 o 
 -11   2   1        3.57      -12.54      8.75 o 
 -10   2   1       25.02       24.83      9.55 o 
  -9   2   1        0.25       -4.87      7.29 o 
  -8   2   1      351.15      320.55      8.84 o 
  -7   2   1       36.93       30.38      4.32 o 
  -6   2   1      207.52      200.20      6.46 o 
  -5   2   1     2549.22     2521.64     28.93 o 
  -4   2   1       83.59       57.02      3.21 o 
  -3   2   1      794.04      720.88     11.76 o 
  -2   2   1     1649.68     1814.72     58.60 o 
  -1   2   1      299.00      332.56     15.64 o 
   0   2   1     5175.39     5725.91     55.83 o 
   1   2   1       19.75       26.89      2.91 o 
   2   2   1     2014.26     2118.71     26.09 o 
   3   2   1       18.45       27.82      2.28 o 
   4   2   1        5.28        1.10      1.84 o 
   5   2   1      231.73      240.01      5.80 o 
   6   2   1      809.48      710.83     18.21 o 
   7   2   1      318.95      299.33     14.61 o 
   8   2   1       77.16       40.90      9.37 o 
   9   2   1       19.42       20.06     14.59 o 
  10   2   1      143.88      175.14     53.60 o 
  11   2   1        6.40       -5.13     10.14 o 
  12   2   1        7.48       -6.72     11.04 o 
  13   2   1        0.46      -15.87     11.58 o 
 -14   3   1      199.54      234.98     22.34 o 
 -13   3   1      107.82       94.35     16.74 o 
 -12   3   1      854.90      833.61     30.94 o 
 -11   3   1      421.90      429.69     21.23 o 
 -10   3   1      365.25      344.95     18.99 o 
  -9   3   1     3317.44     3229.63    122.63 o 
  -8   3   1     2427.70     2411.49     52.65 o 
  -7   3   1      744.61      697.55     12.73 o 
  -6   3   1     2557.27     2367.10     63.99 o 
  -5   3   1      264.68      241.68      6.84 o 
  -4   3   1       65.35       51.04      3.89 o 
  -3   3   1     3926.94     3876.25    136.20 o 
  -2   3   1     1184.52     1290.52     21.85 o 
  -1   3   1     8990.05     8781.74    184.94 o 
   0   3   1     6511.68     6707.40     65.54 o 
   1   3   1      884.71      924.34     11.72 o 
   2   3   1     2130.26     1985.98     18.68 o 
   3   3   1     6533.10     6261.40     57.31 o 
   4   3   1      215.78      194.87      7.47 o 
   5   3   1     3982.44     3897.48     42.27 o 
   6   3   1        6.96        7.25      2.94 o 
   7   3   1      746.84      744.11     23.20 o 
   8   3   1     1144.87     1058.63     29.12 o 
   9   3   1       39.65       32.81     10.31 o 
  10   3   1      333.15      387.72     28.21 o 
  11   3   1     1047.39     1132.68     45.47 o 
  12   3   1       39.12       26.65     14.46 o 
  13   3   1      184.78      177.06     19.67 o 
 -13   4   1        9.29       -3.46     14.22 o 
 -12   4   1       17.84        1.70     11.00 o 
 -11   4   1      108.73      122.22     29.90 o 
 -10   4   1      334.35      310.90     17.95 o 
  -9   4   1      107.96      111.58     13.41 o 
  -8   4   1      962.89      973.56     18.81 o 
  -7   4   1     2202.78     2202.86     28.44 o 
  -6   4   1     1402.15     1562.38     29.86 o 
  -5   4   1     1802.90     1691.92     25.30 o 
  -4   4   1     1449.91     1363.32     30.02 o 
  -3   4   1      978.93     1111.64     17.68 o 
  -2   4   1     7687.05     7692.15    215.95 o 
  -1   4   1      605.05      668.21     12.12 o 
   0   4   1     7970.48     8272.53     94.91 o 
   1   4   1     1221.93     1120.89     14.28 o 
   2   4   1     1628.25     1580.11     16.06 o 
   3   4   1      589.67      676.19      8.99 o 
   4   4   1     2231.70     2124.74     26.81 o 
   5   4   1       46.69       49.00      3.66 o 
   6   4   1     1894.02     1885.04     24.42 o 
   7   4   1      294.49      242.12     14.71 o 
   8   4   1      487.30      521.88     31.00 o 
   9   4   1      535.83      550.14     22.67 o 
  10   4   1      370.61      396.94     30.52 o 
  11   4   1       69.17       66.38     14.12 o 
  12   4   1      190.54      210.63     19.92 o 
  13   4   1        6.94      -10.02     16.41 o 
 -13   5   1       42.46       26.08     13.13 o 
 -12   5   1       94.75      117.14     23.95 o 
 -11   5   1        5.36       17.71     11.55 o 
 -10   5   1      222.40      228.97     17.82 o 
  -9   5   1      666.74      663.88     83.75 o 
  -8   5   1      366.69      336.28     10.60 o 
  -7   5   1      851.14      812.88     30.21 o 
  -6   5   1     1089.81     1055.94     32.35 o 
  -5   5   1       46.19       57.68      3.71 o 
  -4   5   1     1714.65     1793.88     26.76 o 
  -3   5   1      537.64      442.41     12.76 o 
  -2   5   1      546.40      636.14     12.90 o 
  -1   5   1      336.63      286.82     10.87 o 
   0   5   1     5730.44     5721.60     68.47 o 
   1   5   1      415.29      404.32      6.96 o 
   2   5   1     2251.56     2091.85     20.91 o 
   3   5   1      704.96      666.07     10.44 o 
   4   5   1       14.23       12.18      3.13 o 
   5   5   1      617.23      580.76     14.17 o 
   6   5   1      374.01      385.73      8.67 o 
   7   5   1       32.96       15.19      5.52 o 
   8   5   1      568.61      583.27     22.67 o 
   9   5   1       17.38       -8.69      8.67 o 
  10   5   1       14.94        1.73     11.17 o 
  11   5   1      273.59      283.54     23.94 o 
  12   5   1       11.41        2.22     11.58 o 
 -13   6   1       68.29       70.23     15.98 o 
 -12   6   1     1623.28     1625.44    114.87 o 
 -11   6   1       78.44       98.50     15.35 o 
 -10   6   1     1804.10     1988.54    127.74 o 
  -9   6   1       84.28       76.78     12.34 o 
  -8   6   1      895.40      874.38     22.74 o 
  -7   6   1     2854.47     2865.66     83.99 o 
  -6   6   1     1342.55     1406.25     40.83 o 
  -5   6   1      505.46      405.01     11.79 o 
  -4   6   1     4994.19     5163.97     87.77 o 
  -3   6   1     3634.60     4521.73     57.38 o 
  -2   6   1     5908.81     6332.01     76.71 o 
  -1   6   1     2214.10     2346.25     34.62 o 
   0   6   1     2881.19     2867.35     87.87 o 
   1   6   1     5879.44     5768.27     57.23 o 
   2   6   1      402.97      361.83      7.29 o 
   3   6   1      334.51      307.36      7.96 o 
   4   6   1     6477.65     6642.08     68.14 o 
   5   6   1     2169.61     2404.64     37.96 o 
   6   6   1     4036.10     4189.29     73.90 o 
   7   6   1      271.08      218.03     15.92 o 
   8   6   1      108.36      101.55     13.05 o 
   9   6   1      700.86      644.76     43.28 o 
  10   6   1      274.06      276.84     19.44 o 
  11   6   1       11.55        6.88     12.22 o 
  12   6   1      888.00      952.10     70.14 o 
 -12   7   1        0.54      -14.71     10.91 o 
 -11   7   1       99.39       86.77     15.87 o 
 -10   7   1       89.87       79.62     13.58 o 
  -9   7   1      265.04      241.39     18.10 o 
  -8   7   1       71.38       52.38      8.62 o 
  -7   7   1        1.30       -3.53      4.67 o 
  -6   7   1      420.58      389.96     15.76 o 
  -5   7   1      210.88      217.67     10.23 o 
  -4   7   1       69.70       64.95      6.60 o 
  -3   7   1      111.37      122.48      7.79 o 
  -2   7   1        4.93        1.48      9.16 o 
  -1   7   1      954.69     1042.74     23.59 o 
   0   7   1     3012.43     3204.41     35.62 o 
   1   7   1       10.97        3.36      4.19 o 
   2   7   1     2899.30     3034.72     34.18 o 
   3   7   1      584.73      607.55     11.68 o 
   4   7   1        0.31       -3.51      3.48 o 
   5   7   1      194.86      188.75     10.29 o 
   6   7   1       69.49       64.00      7.11 o 
   7   7   1      373.64      385.95     18.73 o 
   8   7   1       85.07       86.42     12.98 o 
   9   7   1        9.20        3.51     11.08 o 
  10   7   1       37.70       34.00     12.78 o 
  11   7   1       62.16       43.67     30.02 o 
  12   7   1       35.22       20.82     13.70 o 
 -12   8   1      113.98      105.43     17.95 o 
 -11   8   1       15.32       -3.17     12.02 o 
 -10   8   1      298.64      279.94     40.23 o 
  -9   8   1       23.54       -2.20      9.41 o 
  -8   8   1     1373.60     1524.45     72.33 o 
  -7   8   1      763.89      749.65     26.39 o 
  -6   8   1     1000.52      925.73     20.64 o 
  -5   8   1     3799.99     3904.64    136.19 o 
  -4   8   1     1624.68     1583.55     27.67 o 
  -3   8   1      185.49      189.53     12.32 o 
  -2   8   1     2738.91     2838.21     33.46 o 
  -1   8   1     2834.11     2838.66     38.03 o 
   0   8   1     2576.85     2769.79     36.97 o 
   1   8   1    12985.93    13402.80    126.58 o 
   2   8   1     1334.83     1383.91     20.33 o 
   3   8   1     1452.17     1400.93     25.18 o 
   4   8   1     2856.69     2914.13     42.70 o 
   5   8   1       34.75       31.93      7.06 o 
   6   8   1     1358.82     1365.18     31.43 o 
   7   8   1     1581.58     1674.78     31.69 o 
   8   8   1       33.20       22.91     23.46 o 
   9   8   1      115.37      126.55     16.16 o 
  10   8   1      357.44      378.00     22.37 o 
  11   8   1       10.63       -6.07     13.98 o 
 -11   9   1        0.04       -4.86     12.72 o 
 -10   9   1       23.76        7.46     11.62 o 
  -9   9   1      446.49      418.77     28.56 o 
  -8   9   1       54.80       52.32      6.77 o 
  -7   9   1      332.95      312.86     17.61 o 
  -6   9   1       49.99       37.80      6.21 o 
  -5   9   1      566.20      590.02     18.63 o 
  -4   9   1        0.01       -5.49      4.99 o 
  -3   9   1       12.75       11.30      5.25 o 
  -2   9   1      256.85      249.56      9.81 o 
  -1   9   1      311.95      274.62     11.04 o 
   0   9   1       11.43        8.20      5.65 o 
   1   9   1       65.80       56.82      7.51 o 
   2   9   1        1.78       -6.40      5.54 o 
   3   9   1       60.18       48.97      7.78 o 
   4   9   1      240.05      245.72     18.84 o 
   5   9   1        3.42        6.58      6.82 o 
   6   9   1       10.43        2.40      7.14 o 
   7   9   1      264.16      261.05     16.83 o 
   8   9   1       14.51       11.10     10.69 o 
   9   9   1       78.61       82.49     15.04 o 
  10   9   1       53.74       51.90     14.52 o 
 -10  10   1      840.99      893.36     48.86 o 
  -9  10   1        3.81      -14.25     10.99 o 
  -8  10   1      389.56      417.75     18.30 o 
  -7  10   1      920.26      901.45     30.49 o 
  -6  10   1       92.71       74.74      7.64 o 
  -5  10   1     1851.88     1890.66     39.31 o 
  -4  10   1      850.59      834.20     16.66 o 
  -3  10   1       11.19        7.64      5.81 o 
  -2  10   1     1593.08     1594.80     24.16 o 
  -1  10   1      233.18      226.07     15.41 o 
   0  10   1      607.86      598.96     16.01 o 
   1  10   1       38.14       33.10     11.97 o 
   2  10   1       26.71       18.83      7.18 o 
   3  10   1      268.53      240.52     13.60 o 
   4  10   1      728.34      690.28     19.25 o 
   5  10   1       18.25       17.84      7.73 o 
   6  10   1     1242.16     1257.37     40.69 o 
   7  10   1      704.49      759.77     60.17 o 
   8  10   1      179.26      203.80     18.56 o 
   9  10   1      332.73      343.52     21.48 o 
  10  10   1       83.51       80.76     19.21 o 
  -9  11   1      366.97      364.68     22.07 o 
  -8  11   1      607.36      543.93     38.90 o 
  -7  11   1      182.53      153.52     10.19 o 
  -6  11   1      142.18      148.11      9.83 o 
  -5  11   1        1.76       -9.04      6.03 o 
  -4  11   1        5.37       -2.34      6.23 o 
  -3  11   1       38.44       46.53      7.54 o 
  -2  11   1      314.32      269.26     14.00 o 
  -1  11   1      803.82      792.16     19.84 o 
   0  11   1     2950.27     2980.80     56.80 o 
   1  11   1       22.79       17.92     10.57 o 
   2  11   1     3406.12     3571.59     53.79 o 
   3  11   1      299.35      283.74     14.38 o 
   4  11   1      238.40      240.78     13.64 o 
   5  11   1       39.71       46.07      9.49 o 
   6  11   1        0.31      -11.97      7.98 o 
   7  11   1       52.46       31.85     18.72 o 
   8  11   1       19.94       23.91     12.29 o 
   9  11   1      100.31       94.34     16.93 o 
  -8  12   1      341.79      351.23     60.41 o 
  -7  12   1       92.22       94.93      9.56 o 
  -6  12   1      193.63      183.48     11.22 o 
  -5  12   1     1350.05     1356.56     25.38 o 
  -4  12   1      857.08      857.58     24.70 o 
  -3  12   1      117.95      102.12      9.59 o 
  -2  12   1     2577.25     2640.35     40.69 o 
  -1  12   1     1152.72     1162.62     32.65 o 
   0  12   1      154.37      166.89     16.13 o 
   1  12   1     1051.40     1089.62     56.65 o 
   2  12   1       72.02       55.95     10.23 o 
   3  12   1     1114.96     1135.23     37.63 o 
   4  12   1     1581.17     1663.30     33.52 o 
   5  12   1      105.90      115.20     15.20 o 
   6  12   1      800.89      831.65     34.16 o 
   7  12   1      475.95      470.65     35.73 o 
   8  12   1       51.09        9.73     16.77 o 
  -7  13   1        3.06       -7.55      9.66 o 
  -6  13   1      210.53      216.71     15.70 o 
  -5  13   1        6.24      -13.80      9.20 o 
  -4  13   1      530.61      547.27     24.12 o 
  -3  13   1      551.45      556.19     24.80 o 
  -2  13   1      252.65      226.21     37.08 o 
  -1  13   1      366.13      350.69     24.44 o 
   0  13   1      273.23      271.99     19.15 o 
   1  13   1        5.22      -15.78     10.52 o 
   2  13   1      378.41      406.36     30.99 o 
   3  13   1      183.16      182.72     14.08 o 
   4  13   1      105.42      111.79     12.49 o 
   5  13   1      407.62      399.80     17.68 o 
   6  13   1      254.32      277.20     17.13 o 
  -5  14   1      238.77      200.65     15.60 o 
  -4  14   1      349.37      354.60     18.15 o 
  -3  14   1       62.21       79.35     15.57 o 
  -2  14   1     1099.03     1222.31     86.67 o 
  -1  14   1      279.52      285.52     20.70 o 
   0  14   1      138.61      150.77     18.48 o 
   1  14   1       13.64       19.79     13.08 o 
   2  14   1        5.33       -1.15     12.88 o 
   3  14   1      212.27      237.01     19.76 o 
   4  14   1      864.04      931.86     38.51 o 
 -14   0   2      233.73      214.91     27.96 o 
 -13   0   2        3.08       -3.65     14.10 o 
 -12   0   2      442.07      450.23     30.87 o 
 -11   0   2      869.26      759.22     37.92 o 
 -10   0   2      421.05      370.02     25.52 o 
  -9   0   2     1460.19     1307.19     46.43 o 
  -8   0   2       75.30       73.87      7.44 o 
  -7   0   2    17259.91    19164.84    266.32 o 
  -6   0   2     9626.17    10171.55    145.02 o 
  -5   0   2     3528.84     4224.90     94.55 o 
  -4   0   2     2149.87     1828.70     30.89 o 
  -3   0   2     9596.65    10197.97    142.03 o 
  -2   0   2     9938.61    10505.09    117.03 o 
  -1   0   2      980.92     1174.25     19.21 o 
   0   0   2     2350.75     2394.43     28.84 o 
   1   0   2      990.71     1017.04     15.21 o 
   2   0   2   263971.06   231220.70  13110.28 o 
   3   0   2    20699.23    21916.00    578.74 o 
   4   0   2     8649.48     8887.24    186.43 o 
   5   0   2      589.22      480.37     22.36 o 
   6   0   2        0.91      -12.40      8.27 o 
   7   0   2      692.40      622.59     30.14 o 
   8   0   2      726.96      741.96     34.03 o 
   9   0   2       27.40       23.58     13.61 o 
  10   0   2     1009.27     1100.29     46.91 o 
  11   0   2     1068.51     1076.71     48.37 o 
  12   0   2       42.15       30.87     17.99 o 
  13   0   2       53.68       48.86     20.66 o 
 -14   1   2        0.24      -17.22     11.48 o 
 -13   1   2       24.89       20.72     11.31 o 
 -12   1   2       28.74       15.31     10.59 o 
 -11   1   2        2.97      -12.89      8.59 o 
 -10   1   2        1.95       -9.70      8.51 o 
  -9   1   2       29.63        9.95      8.34 o 
  -8   1   2      164.00      182.07      7.45 o 
  -7   1   2      484.22      532.04     11.26 o 
  -6   1   2      257.64      236.75      8.32 o 
  -5   1   2        7.64        6.90      2.61 o 
  -4   1   2       72.67       65.18      3.63 o 
  -3   1   2      495.57      498.90      8.42 o 
  -2   1   2     4734.93     5031.81     59.46 o 
  -1   1   2     7392.78     7724.32     66.55 o 
   0   1   2     2095.94     2111.84     27.74 o 
   1   1   2        1.48        1.19      1.32 o 
   2   1   2     1912.68     1932.51     43.11 o 
   3   1   2       34.18       57.66      6.52 o 
   4   1   2     1846.52     1891.05     25.86 o 
   5   1   2      934.22      970.07     30.64 o 
   6   1   2      947.95      900.94     24.05 o 
   7   1   2       47.05       49.13      9.11 o 
   8   1   2        0.83      -10.14      7.81 o 
   9   1   2       86.28       73.78     11.60 o 
  10   1   2       57.99       58.07     13.57 o 
  11   1   2       18.80       17.75     11.69 o 
  12   1   2       40.32       44.14     14.51 o 
  13   1   2        0.00        6.79     13.63 o 
 -14   2   2        5.56        3.64     11.73 o 
 -13   2   2      269.86      293.94     20.74 o 
 -12   2   2      428.23      429.08     22.43 o 
 -11   2   2      575.59      566.18     44.48 o 
 -10   2   2      620.97      591.64     24.79 o 
  -9   2   2     3176.91     3157.04     46.14 o 
  -8   2   2       74.01       67.70      5.26 o 
  -7   2   2     4364.95     4193.67     46.88 o 
  -6   2   2     5071.13     5109.21     64.80 o 
  -5   2   2      674.33      789.21     12.61 o 
  -4   2   2     1697.58     1447.20     18.39 o 
  -3   2   2     3629.62     3581.77     43.85 o 
  -2   2   2      270.82      285.39      5.31 o 
  -1   2   2     1153.24     1099.72     23.43 o 
   0   2   2       28.16       34.24      2.31 o 
   1   2   2      242.90      206.88      4.87 o 
   2   2   2     3721.51     3715.65     50.84 o 
   3   2   2      217.83      194.85      4.83 o 
   4   2   2     2874.66     2666.08     25.48 o 
   5   2   2      318.20      254.44      6.69 o 
   6   2   2     1158.19     1165.34     28.27 o 
   7   2   2     1457.07     1483.86     37.19 o 
   8   2   2      730.25      735.38     24.14 o 
   9   2   2       64.70       82.26     12.98 o 
  10   2   2     1153.51     1286.05     44.13 o 
  11   2   2      133.83      141.04     20.54 o 
  12   2   2      131.97      102.86     16.16 o 
 -14   3   2      330.17      333.44     31.36 o 
 -13   3   2       24.50       16.91     11.43 o 
 -12   3   2       37.40       23.38     15.19 o 
 -11   3   2      248.29      259.34     18.82 o 
 -10   3   2      694.14      703.17     25.18 o 
  -9   3   2      330.50      324.28     12.95 o 
  -8   3   2     2724.76     2734.52     34.10 o 
  -7   3   2      552.61      509.60     11.16 o 
  -6   3   2     1483.40     1539.79     24.78 o 
  -5   3   2      103.70       95.80      4.88 o 
  -4   3   2        2.54        2.36      2.68 o 
  -3   3   2     4796.65     4861.75    145.79 o 
  -2   3   2     1223.52     1287.29     26.46 o 
  -1   3   2       86.02      111.65      3.34 o 
   0   3   2     3514.87     3889.59     40.01 o 
   1   3   2     4903.66     5028.36     50.67 o 
   2   3   2       81.35       87.83      4.22 o 
   3   3   2     4002.38     3875.95     48.18 o 
   4   3   2       57.99       57.81      2.92 o 
   5   3   2     1827.87     1802.26     19.91 o 
   6   3   2      332.01      293.14     14.61 o 
   7   3   2      252.33      232.52     14.39 o 
   8   3   2        2.36      -10.31      6.87 o 
   9   3   2      229.63      239.86     16.93 o 
  10   3   2       12.52        1.49     10.42 o 
  11   3   2       24.67       -4.34     12.11 o 
  12   3   2      156.28      163.08     19.51 o 
 -13   4   2      525.46      502.16     25.00 o 
 -12   4   2      901.97      960.91     32.99 o 
 -11   4   2      180.86      175.05     16.75 o 
 -10   4   2      165.40      152.63     14.69 o 
  -9   4   2      778.10      769.38     35.07 o 
  -8   4   2      111.50       95.14      6.43 o 
  -7   4   2     2276.24     2192.34     30.98 o 
  -6   4   2     1136.46     1084.49     26.39 o 
  -5   4   2        8.81        6.24      3.58 o 
  -4   4   2     7894.55     8203.29    200.80 o 
  -3   4   2     3543.18     3609.93    114.03 o 
  -2   4   2      968.29      987.51     26.91 o 
  -1   4   2     6031.65     5597.15    194.80 o 
   0   4   2     2273.16     2516.09     28.22 o 
   1   4   2     3949.70     4008.37     41.95 o 
   2   4   2     4848.78     4855.67     49.98 o 
   3   4   2     2852.80     2909.08     37.46 o 
   4   4   2      315.16      295.64      5.87 o 
   5   4   2       90.81       79.83      4.41 o 
   6   4   2       33.43       30.60      6.03 o 
   7   4   2      629.17      597.26     15.95 o 
   8   4   2     1024.94      994.72     22.06 o 
   9   4   2       81.27       74.98      9.37 o 
  10   4   2      438.68      434.82     22.34 o 
  11   4   2      197.78      202.60     19.77 o 
  12   4   2       43.43       20.86     14.95 o 
 -13   5   2      196.86      141.78     18.72 o 
 -12   5   2        3.29       -4.62     11.17 o 
 -11   5   2      145.20      166.99     16.15 o 
 -10   5   2     6855.50     7078.67    763.35 o 
  -9   5   2      139.10      145.72     10.25 o 
  -8   5   2     1578.10     1506.18     45.02 o 
  -7   5   2      136.54      162.50      7.95 o 
  -6   5   2     1537.00     1521.18     45.37 o 
  -5   5   2     2789.46     2572.13     93.39 o 
  -4   5   2      262.94      346.12     10.42 o 
  -3   5   2      104.46       45.75      5.32 o 
  -2   5   2    14940.54    15865.71    382.87 o 
  -1   5   2     5542.66     6256.24     92.12 o 
   0   5   2     1473.67     1454.30     18.84 o 
   1   5   2      803.67      695.58     11.54 o 
   2   5   2      129.20      124.41      5.64 o 
   3   5   2     4590.78     4490.36     40.62 o 
   4   5   2     1643.33     1725.43     18.78 o 
   5   5   2     2148.29     2217.80     24.77 o 
   6   5   2     4050.38     4086.28     75.36 o 
   7   5   2       46.05       40.52      6.87 o 
   8   5   2      119.06      121.40      9.86 o 
   9   5   2      414.69      481.91     22.59 o 
  10   5   2      313.92      273.94     19.34 o 
  11   5   2       35.78       26.08     13.18 o 
  12   5   2        6.05        1.57     12.66 o 
 -13   6   2       55.30       32.20     14.60 o 
 -12   6   2      128.96      122.43     16.24 o 
 -11   6   2        0.63       -8.81     10.28 o 
 -10   6   2      511.15      570.70     24.92 o 
  -9   6   2      213.28      231.16     13.76 o 
  -8   6   2       52.73       37.71      6.02 o 
  -7   6   2     1109.54     1096.78     66.14 o 
  -6   6   2     2287.28     2344.64    139.80 o 
  -5   6   2      896.39      942.59     38.64 o 
  -4   6   2       33.65       65.81     12.59 o 
  -3   6   2       53.13       28.71      4.68 o 
  -2   6   2      882.13      990.13     26.92 o 
  -1   6   2     7304.06     7914.17    164.58 o 
   0   6   2        2.44       14.82      7.22 o 
   1   6   2     2429.01     2508.38     29.55 o 
   2   6   2     2597.56     2689.52     36.24 o 
   3   6   2      954.79      973.87     13.10 o 
   4   6   2       86.99       85.58      7.71 o 
   5   6   2     1597.15     1648.18     22.48 o 
   6   6   2      159.12      182.31      8.40 o 
   7   6   2       98.97      101.26     12.63 o 
   8   6   2        8.98        2.28     15.56 o 
   9   6   2       43.93       30.82     14.34 o 
  10   6   2      480.09      492.87     41.82 o 
  11   6   2       67.51       58.00     14.58 o 
 -12   7   2       22.16       -3.16     15.92 o 
 -11   7   2       13.37       -6.08     11.08 o 
 -10   7   2      464.35      464.42     42.42 o 
  -9   7   2       32.37       25.92      7.99 o 
  -8   7   2     2737.68     2891.73    108.27 o 
  -7   7   2      768.28      745.42     55.88 o 
  -6   7   2       58.28       52.71      6.84 o 
  -5   7   2     1622.85     1607.23     42.88 o 
  -4   7   2        3.29       -2.17      4.25 o 
  -3   7   2     2497.62     2397.02     35.55 o 
  -2   7   2     7866.14     7624.10    139.98 o 
  -1   7   2       16.16       12.02      5.57 o 
   0   7   2     4633.63     4778.74     61.19 o 
   1   7   2     1079.68     1084.54     20.33 o 
   2   7   2        0.42       -4.42      3.14 o 
   3   7   2     4804.90     4905.68     45.56 o 
   4   7   2     1037.56     1070.63     18.52 o 
   5   7   2      205.05      203.58      8.81 o 
   6   7   2     1416.24     1474.19     27.82 o 
   7   7   2      186.51      180.18     14.94 o 
   8   7   2       11.97       16.14     10.48 o 
   9   7   2      331.79      345.65     20.53 o 
  10   7   2       37.67       17.01     13.45 o 
  11   7   2      595.13      606.13     28.35 o 
 -12   8   2        9.37        2.67     13.05 o 
 -11   8   2       13.50        7.43     12.00 o 
 -10   8   2        3.79       -5.71     10.14 o 
  -9   8   2        9.87       -1.67      9.06 o 
  -8   8   2      267.23      254.35     11.43 o 
  -7   8   2        7.64        4.40      6.58 o 
  -6   8   2      133.22      129.61     14.10 o 
  -5   8   2       23.03       16.60      6.30 o 
  -4   8   2      204.57      222.61     20.55 o 
  -3   8   2      657.57      681.02     16.91 o 
  -2   8   2      104.69      110.34      8.11 o 
  -1   8   2        7.19       10.17      6.65 o 
   0   8   2       73.28       69.70      6.97 o 
   1   8   2       75.40       57.80      6.00 o 
   2   8   2       40.64       51.61      5.89 o 
   3   8   2       75.21       73.83      5.67 o 
   4   8   2       32.28       26.80      6.89 o 
   5   8   2       52.03       44.37      8.28 o 
   6   8   2      119.67      104.30     11.42 o 
   7   8   2       56.93       69.16     23.22 o 
   8   8   2       68.09       57.86     12.89 o 
   9   8   2       26.52       10.23     11.34 o 
  10   8   2       50.93       25.06     13.30 o 
 -11   9   2     1268.23     1357.81     71.60 o 
 -10   9   2      498.86      480.00     31.36 o 
  -9   9   2       46.44       56.77     10.41 o 
  -8   9   2     1000.89     1039.96     64.80 o 
  -7   9   2       84.79       84.35      9.69 o 
  -6   9   2      984.47     1033.19     23.38 o 
  -5   9   2     2340.46     2246.47     36.96 o 
  -4   9   2      590.90      572.56     31.62 o 
  -3   9   2     3150.75     3173.33     58.69 o 
  -2   9   2     7291.70     7341.02    113.65 o 
  -1   9   2      269.88      275.69     21.15 o 
   0   9   2     2879.10     2947.03     45.29 o 
   1   9   2      475.61      460.76     12.26 o 
   2   9   2      216.34      210.11      9.40 o 
   3   9   2      829.35      789.15     15.68 o 
   4   9   2     1719.95     1759.09     31.14 o 
   5   9   2      258.06      250.86     22.35 o 
   6   9   2     1894.28     2003.06     43.44 o 
   7   9   2      347.54      316.33     19.32 o 
   8   9   2       84.29       77.40     19.45 o 
   9   9   2      908.12      922.21     32.99 o 
  10   9   2       83.92       80.30     15.96 o 
 -10  10   2       68.13       55.08     14.46 o 
  -9  10   2      118.20       86.84     11.80 o 
  -8  10   2       42.56       20.07     10.70 o 
  -7  10   2       29.41       12.16      7.85 o 
  -6  10   2       15.68       25.34     10.27 o 
  -5  10   2      286.12      255.10     13.34 o 
  -4  10   2        8.30       10.09      8.94 o 
  -3  10   2      162.11      171.78     14.01 o 
  -2  10   2      101.30       92.15      8.90 o 
  -1  10   2      580.29      633.73     17.06 o 
   0  10   2      703.85      653.97     19.43 o 
   1  10   2       32.18       30.66      6.53 o 
   2  10   2     2130.65     2251.65     30.66 o 
   3  10   2       14.09        8.89      7.80 o 
   4  10   2        0.18      -10.73      7.15 o 
   5  10   2      864.35      880.94     22.06 o 
   6  10   2        6.56       -0.24      9.63 o 
   7  10   2       31.00       16.77     17.75 o 
   8  10   2       10.13       -4.21     13.74 o 
   9  10   2       59.48       27.19     13.22 o 
  -9  11   2       95.75       80.01     12.24 o 
  -8  11   2      765.09      793.39     40.67 o 
  -7  11   2      282.88      299.39     45.57 o 
  -6  11   2      208.17      244.49     11.04 o 
  -5  11   2      187.57      210.16     10.91 o 
  -4  11   2        0.99       -8.91      5.94 o 
  -3  11   2     1888.34     1879.90     28.44 o 
  -2  11   2     3513.18     3603.66     58.74 o 
  -1  11   2      195.57      187.51     11.74 o 
   0  11   2      346.58      368.59     14.41 o 
   1  11   2       60.31       86.42     18.77 o 
   2  11   2       84.59       78.04      8.59 o 
   3  11   2       72.97       80.81     10.47 o 
   4  11   2       84.98       83.26     10.59 o 
   5  11   2      940.89      990.67     26.07 o 
   6  11   2     1454.22     1593.33    111.96 o 
   7  11   2      216.15      209.07     26.74 o 
   8  11   2        7.75        0.97     12.39 o 
  -8  12   2      120.67       96.33     10.02 o 
  -7  12   2      235.98      236.06     14.77 o 
  -6  12   2      471.77      408.27     14.34 o 
  -5  12   2      138.45      123.95     10.17 o 
  -4  12   2      505.13      525.06     15.36 o 
  -3  12   2      762.86      718.64     27.85 o 
  -2  12   2       13.10        2.72      8.14 o 
  -1  12   2      741.75      741.77     27.49 o 
   0  12   2      408.18      405.65     16.20 o 
   1  12   2        0.95      -11.13      7.42 o 
   2  12   2      426.83      444.09     20.27 o 
   3  12   2        0.43      -12.81      8.58 o 
   4  12   2      292.13      272.54     19.07 o 
   5  12   2      199.48      212.07     15.02 o 
   6  12   2        8.96       -4.11     12.10 o 
   7  12   2      145.42      107.94     25.04 o 
  -7  13   2       63.23       44.93     10.96 o 
  -6  13   2      173.62      140.82     11.09 o 
  -5  13   2      682.65      672.24     17.86 o 
  -4  13   2       92.17       79.54     10.25 o 
  -3  13   2      591.36      606.63     19.26 o 
  -2  13   2      931.44      976.99     28.41 o 
  -1  13   2       13.30        3.88      9.22 o 
   0  13   2     1217.99     1277.57     36.86 o 
   1  13   2      488.39      480.54     24.02 o 
   2  13   2       12.60      -15.93     10.62 o 
   3  13   2      690.07      720.02     26.03 o 
   4  13   2      801.73      819.80     25.95 o 
   5  13   2       20.04       20.06     10.68 o 
  -5  14   2       12.97        6.66      8.17 o 
  -4  14   2      181.40      183.74     14.74 o 
  -3  14   2      297.13      320.02     15.85 o 
  -2  14   2        1.94       -6.34      9.18 o 
  -1  14   2      220.33      223.21     20.18 o 
   0  14   2        6.18       -3.70     24.31 o 
   1  14   2      696.08      691.41     28.03 o 
   2  14   2      802.18      803.13     42.31 o 
   3  14   2      524.59      535.30     22.52 o 
 -14   1   3        2.66        3.03     11.35 o 
 -13   1   3       74.05       66.82     14.33 o 
 -12   1   3      883.38      859.19     29.38 o 
 -11   1   3       47.66       30.29     11.33 o 
 -10   1   3     2071.17     2218.77     54.93 o 
  -9   1   3      210.42      175.45      8.03 o 
  -8   1   3      824.77      767.92     14.55 o 
  -7   1   3     1270.22     1145.58     17.90 o 
  -6   1   3     6456.98     7205.98     75.25 o 
  -5   1   3     2101.75     2194.26     26.66 o 
  -4   1   3    13866.81    14275.43    140.35 o 
  -3   1   3      746.83      850.71     10.47 o 
  -2   1   3     1536.67     1606.37     17.18 o 
  -1   1   3    11555.28    11904.15    130.71 o 
   0   1   3      574.07      611.51      7.16 o 
   1   1   3     2600.55     2323.49     22.80 o 
   2   1   3    13164.68    14007.53    121.08 o 
   3   1   3      454.28      416.54      8.28 o 
   4   1   3    17115.78    18302.01    218.26 o 
   5   1   3       20.54       33.42      7.30 o 
   6   1   3       35.25       41.89      8.03 o 
   7   1   3      915.67      977.99     27.33 o 
   8   1   3      134.07      126.43     12.89 o 
   9   1   3      352.39      350.86     19.24 o 
  10   1   3      524.69      560.62     25.09 o 
  11   1   3      194.27      159.43     17.10 o 
  12   1   3      313.51      324.89     22.77 o 
 -14   2   3      117.10      127.54     17.27 o 
 -13   2   3      165.51      136.67     17.01 o 
 -12   2   3       92.71       89.67     13.82 o 
 -11   2   3     1271.86     1203.69     47.52 o 
 -10   2   3       77.15       57.86     10.89 o 
  -9   2   3       12.51        8.79      4.40 o 
  -8   2   3       39.80       44.33      5.00 o 
  -7   2   3      511.42      580.21     12.15 o 
  -6   2   3       44.58       27.76      3.93 o 
  -5   2   3      449.40      399.97      8.95 o 
  -4   2   3     1685.91     1826.43     24.71 o 
  -3   2   3     1205.50     1233.15     19.72 o 
  -2   2   3      494.49      461.23      6.94 o 
  -1   2   3      276.49      238.42      5.70 o 
   0   2   3     1081.56     1054.30     15.12 o 
   1   2   3      201.60      208.50      5.52 o 
   2   2   3      823.46      833.05     10.86 o 
   3   2   3     1142.97     1177.91     14.03 o 
   4   2   3       96.19       78.33      9.89 o 
   5   2   3       94.53      112.82      7.71 o 
   6   2   3       28.50       28.60      8.63 o 
   7   2   3       23.36       11.42      8.50 o 
   8   2   3      120.31      120.19     12.94 o 
   9   2   3       48.60       40.78     10.76 o 
  10   2   3       16.51       11.50     11.38 o 
  11   2   3       47.10       59.52     14.09 o 
  12   2   3        0.49       -0.37     11.23 o 
 -14   3   3       49.52       47.05     22.61 o 
 -13   3   3       73.44       82.99     15.80 o 
 -12   3   3      202.00      198.72     17.36 o 
 -11   3   3      135.39      112.52     16.04 o 
 -10   3   3     2862.39     3056.32     85.07 o 
  -9   3   3      865.76      852.34     16.74 o 
  -8   3   3     1691.39     1714.35     41.51 o 
  -7   3   3     7721.20     7979.99     89.29 o 
  -6   3   3     2888.76     2962.98     40.14 o 
  -5   3   3      325.43      265.30      7.56 o 
  -4   3   3     4477.22     4238.40     93.68 o 
  -3   3   3      322.28      297.24      8.60 o 
  -2   3   3     3534.00     3368.67     89.99 o 
  -1   3   3      283.24      245.91      6.04 o 
   0   3   3      639.36      690.45     11.18 o 
   1   3   3     3620.84     3468.06     64.38 o 
   2   3   3     3575.43     3668.44     39.17 o 
   3   3   3      445.62      421.25      7.81 o 
   4   3   3     1998.20     1909.96     21.67 o 
   5   3   3     1326.33     1246.51     15.21 o 
   6   3   3      334.38      329.59     11.64 o 
   7   3   3      532.78      534.41     15.91 o 
   8   3   3       95.59       75.64      9.05 o 
   9   3   3      473.91      494.59     21.00 o 
  10   3   3      442.04      439.38     17.29 o 
  11   3   3        4.02       -1.68      9.33 o 
  12   3   3       57.82       70.55     11.68 o 
 -14   4   3       35.61       21.91     14.01 o 
 -13   4   3       80.86       63.84     14.14 o 
 -12   4   3     1099.61     1117.01     39.15 o 
 -11   4   3      143.88      132.04     14.35 o 
 -10   4   3       17.48        2.06      8.86 o 
  -9   4   3      743.64      781.77     18.79 o 
  -8   4   3      905.67      887.20     16.58 o 
  -7   4   3      219.54      218.49      9.72 o 
  -6   4   3      865.55      814.09     24.11 o 
  -5   4   3     3697.15     3808.41    112.99 o 
  -4   4   3     1207.70     1303.26     21.47 o 
  -3   4   3     3526.27     3573.39    106.86 o 
  -2   4   3      965.13      867.41     12.46 o 
  -1   4   3      237.78      253.40      6.34 o 
   0   4   3     5500.54     5567.19     81.11 o 
   1   4   3       20.27       26.39      3.41 o 
   2   4   3     3746.46     3725.91     78.67 o 
   3   4   3     2303.81     2383.72     28.01 o 
   4   4   3        1.28        0.75      2.92 o 
   5   4   3        5.28        6.71      4.49 o 
   6   4   3      257.33      236.72     10.81 o 
   7   4   3       33.92       29.61      7.19 o 
   8   4   3      391.02      398.38     14.86 o 
   9   4   3       81.26       60.77      9.63 o 
  10   4   3       86.46       73.25     10.89 o 
  11   4   3      115.37      131.01     16.63 o 
 -13   5   3      379.11      380.29     23.54 o 
 -12   5   3      193.17      189.44     17.99 o 
 -11   5   3       41.01       31.33     12.02 o 
 -10   5   3      776.52      755.57     39.98 o 
  -9   5   3        6.31       20.37      5.67 o 
  -8   5   3      720.69      711.19     15.18 o 
  -7   5   3     1747.78     1790.32     55.72 o 
  -6   5   3      331.89      313.82     12.32 o 
  -5   5   3     1292.61     1296.39     38.02 o 
  -4   5   3     2179.27     2096.28     89.73 o 
  -3   5   3        0.98        4.87      2.92 o 
  -2   5   3     8383.13     8483.10    187.07 o 
  -1   5   3       22.16       32.83      3.26 o 
   0   5   3      520.29      591.06     11.33 o 
   1   5   3      734.74      719.48     12.84 o 
   2   5   3     1796.77     1715.20     22.17 o 
   3   5   3      112.63      118.91      6.08 o 
   4   5   3     1507.73     1456.34     16.01 o 
   5   5   3      173.68      167.64      5.85 o 
   6   5   3      126.11      140.14     14.30 o 
   7   5   3       20.04       23.86      7.37 o 
   8   5   3      292.91      304.29     13.77 o 
   9   5   3      112.56      117.93     14.72 o 
  10   5   3      149.44      142.08     16.82 o 
  11   5   3        0.76      -16.11     10.74 o 
 -13   6   3        5.93        8.84     12.89 o 
 -12   6   3      405.82      420.92     23.37 o 
 -11   6   3      195.23      217.88     38.66 o 
 -10   6   3     3208.86     3342.10    109.56 o 
  -9   6   3       93.02       91.55     13.68 o 
  -8   6   3     3264.83     3403.73    125.42 o 
  -7   6   3        1.33        0.48      4.25 o 
  -6   6   3     1708.99     1671.01     44.96 o 
  -5   6   3     2780.91     2700.00     77.34 o 
  -4   6   3      429.57      469.21     23.50 o 
  -3   6   3     3268.25     2968.03     94.98 o 
  -2   6   3     1371.09     1257.51     27.51 o 
  -1   6   3     1488.47     1945.60     36.05 o 
   0   6   3     2042.61     2103.86     26.42 o 
   1   6   3     2349.74     2496.74     30.21 o 
   2   6   3     2259.39     2263.54     28.24 o 
   3   6   3     2542.09     2474.77     52.16 o 
   4   6   3      220.94      210.46      7.04 o 
   5   6   3      921.94      923.11     12.70 o 
   6   6   3     1327.04     1380.37     26.13 o 
   7   6   3      404.23      383.14     14.36 o 
   8   6   3     1443.43     1427.42     37.90 o 
   9   6   3      154.27      188.33     21.03 o 
  10   6   3        7.31       -4.76     12.02 o 
  11   6   3      133.81      151.48     18.69 o 
 -13   7   3        1.38      -16.76     12.89 o 
 -12   7   3       60.98       59.90     15.38 o 
 -11   7   3      414.30      433.53     22.94 o 
 -10   7   3       10.30        2.00      7.89 o 
  -9   7   3      162.52      160.50     13.79 o 
  -8   7   3      272.02      265.08     15.96 o 
  -7   7   3      344.78      343.64     25.08 o 
  -6   7   3      186.28      176.33     17.09 o 
  -5   7   3       10.72        5.11      5.03 o 
  -4   7   3      745.36      696.22     19.38 o 
  -3   7   3       50.19       59.08      6.70 o 
  -2   7   3      223.21      196.45      9.67 o 
  -1   7   3       35.66       26.61      6.36 o 
   0   7   3      192.95      174.60      8.98 o 
   1   7   3      334.17      342.44      9.67 o 
   2   7   3     1645.14     1681.34     23.44 o 
   3   7   3       17.68       18.92      4.32 o 
   4   7   3     1373.39     1452.56     20.37 o 
   5   7   3      112.28       99.47      8.38 o 
   6   7   3        1.34       -3.62      7.37 o 
   7   7   3      146.39      145.92     14.73 o 
   8   7   3       16.07        5.19     10.57 o 
   9   7   3      128.90      116.93     15.90 o 
  10   7   3       24.43       18.59     19.94 o 
 -12   8   3      152.66      167.79     30.75 o 
 -11   8   3     1020.35     1059.49    100.16 o 
 -10   8   3      369.01      372.35     24.68 o 
  -9   8   3      197.46      223.88     12.63 o 
  -8   8   3      366.53      367.66     20.57 o 
  -7   8   3      171.63      182.01     11.44 o 
  -6   8   3     2922.93     2843.10    142.07 o 
  -5   8   3     1062.80      989.93     49.56 o 
  -4   8   3     1082.18     1022.27     21.94 o 
  -3   8   3     8222.22     7911.79    292.18 o 
  -2   8   3      951.68      889.07     35.92 o 
  -1   8   3     1297.30     1305.89     36.10 o 
   0   8   3     1086.22     1091.74     22.59 o 
   1   8   3     1632.00     1596.82     27.64 o 
   2   8   3     1238.81     1258.31     23.05 o 
   3   8   3     6650.87     6883.46     74.01 o 
   4   8   3      634.46      656.55     12.29 o 
   5   8   3     1198.08     1197.16     23.81 o 
   6   8   3      686.06      735.08     84.73 o 
   7   8   3       55.20       46.52     12.12 o 
   8   8   3      430.32      455.03     46.43 o 
   9   8   3      506.21      497.97     24.32 o 
  10   8   3        9.70        1.67     12.44 o 
 -11   9   3       54.34       36.09     22.49 o 
 -10   9   3       35.15       25.93     11.86 o 
  -9   9   3        0.12       -3.27      6.70 o 
  -8   9   3      121.25      135.13     11.19 o 
  -7   9   3      613.22      542.60     51.05 o 
  -6   9   3      246.93      216.91     12.09 o 
  -5   9   3      398.23      378.46     24.94 o 
  -4   9   3       33.09       31.73      7.47 o 
  -3   9   3      376.01      369.35     15.61 o 
  -2   9   3      138.83      146.35     18.72 o 
  -1   9   3        5.18        1.65      7.79 o 
   0   9   3        6.74        2.84     11.06 o 
   1   9   3       49.70       43.97      9.19 o 
   2   9   3       33.54       31.61      6.59 o 
   3   9   3       37.49       29.84      6.34 o 
   4   9   3       18.73       16.26      5.96 o 
   5   9   3        8.67       -3.79      7.04 o 
   6   9   3       98.71       89.95     19.20 o 
   7   9   3      100.66       74.14     13.74 o 
   8   9   3        3.76       -2.03     10.00 o 
   9   9   3       17.95       22.41     12.86 o 
 -10  10   3       71.89       61.25     16.04 o 
  -9  10   3     1254.17     1243.51     47.86 o 
  -8  10   3     1542.03     1582.44     85.11 o 
  -7  10   3       97.17       87.09     10.51 o 
  -6  10   3      672.01      667.44     44.15 o 
  -5  10   3     1496.31     1513.05     79.01 o 
  -4  10   3       23.57        5.54      6.85 o 
  -3  10   3     2411.42     2461.67     62.50 o 
  -2  10   3      605.83      575.58     26.13 o 
  -1  10   3      433.96      421.43     19.08 o 
   0  10   3     1053.67     1038.98     51.77 o 
   1  10   3       37.65       29.19      7.04 o 
   2  10   3      519.23      506.24     13.90 o 
   3  10   3      165.85      177.87      9.91 o 
   4  10   3      227.60      242.88     13.70 o 
   5  10   3      164.40      187.58     16.16 o 
   6  10   3      154.99      176.50     23.58 o 
   7  10   3        0.15       -9.30     10.28 o 
   8  10   3      515.16      548.10     25.83 o 
 -10  11   3      294.49      335.37     26.13 o 
  -9  11   3      223.17      258.80     14.09 o 
  -8  11   3        0.86       -0.45      8.19 o 
  -7  11   3      410.52      395.26     17.00 o 
  -6  11   3     1167.46     1044.65     44.64 o 
  -5  11   3      175.18      145.98     11.94 o 
  -4  11   3      359.98      322.78     15.40 o 
  -3  11   3       10.57       -8.30      9.00 o 
  -2  11   3        8.77        6.08     15.80 o 
  -1  11   3        4.40        4.25      7.44 o 
   0  11   3       84.96       85.29     10.06 o 
   1  11   3     1074.38     1103.28     25.76 o 
   2  11   3     1242.27     1314.28     40.91 o 
   3  11   3      213.58      226.85     11.38 o 
   4  11   3     2453.77     2466.86     42.22 o 
   5  11   3       81.17       50.93     13.39 o 
   6  11   3      103.95       78.04     21.64 o 
   7  11   3        5.02       12.31     11.44 o 
  -8  12   3      500.84      483.89     25.43 o 
  -7  12   3        9.24        7.75     10.73 o 
  -6  12   3      427.20      436.38     44.36 o 
  -5  12   3      199.57      224.78     22.61 o 
  -4  12   3      435.13      398.32     14.20 o 
  -3  12   3     1802.58     1957.67     34.58 o 
  -2  12   3      690.61      698.12     20.69 o 
  -1  12   3      297.06      288.23     15.43 o 
   0  12   3     1853.92     1896.93     33.71 o 
   1  12   3      592.30      643.12     27.19 o 
   2  12   3       41.40       51.45      8.78 o 
   3  12   3      879.47      908.08     24.78 o 
   4  12   3        4.47        8.35      9.40 o 
   5  12   3      610.82      647.80     26.48 o 
   6  12   3      632.10      670.01     41.32 o 
  -7  13   3      131.27      141.19     11.72 o 
  -6  13   3        0.92      -10.96      7.31 o 
  -5  13   3       11.53       11.44      7.68 o 
  -4  13   3      334.06      330.83     16.32 o 
  -3  13   3       29.85       30.86     13.46 o 
  -2  13   3      777.59      803.39     22.21 o 
  -1  13   3      583.60      617.67     20.59 o 
   0  13   3       68.06       68.56     11.52 o 
   1  13   3      134.71      129.80     12.93 o 
   2  13   3      260.30      272.41     20.44 o 
   3  13   3       31.53       12.11     10.69 o 
   4  13   3      345.25      350.85     22.16 o 
   5  13   3       35.83       38.66     14.17 o 
  -4  14   3        1.29      -12.03      8.96 o 
  -3  14   3      391.66      355.68     17.28 o 
  -2  14   3      240.02      238.18     15.91 o 
  -1  14   3       91.48      112.28     13.32 o 
   0  14   3      774.20      790.26     23.59 o 
   1  14   3      208.95      273.67     22.33 o 
   2  14   3      258.74      264.66     36.83 o 
 -14   0   4      101.50       99.43     23.34 o 
 -13   0   4      102.96      113.05     22.85 o 
 -12   0   4      323.18      290.27     26.74 o 
 -11   0   4       11.94        2.67     11.91 o 
 -10   0   4     1387.66     1422.00     32.70 o 
  -9   0   4      151.89      154.42     11.49 o 
  -8   0   4      281.22      257.28     12.46 o 
  -7   0   4     1406.23     1198.28     26.71 o 
  -6   0   4      787.15      989.32     22.86 o 
  -5   0   4    24732.71    28176.86    501.81 o 
  -4   0   4    17152.91    20121.96    449.67 o 
  -3   0   4     5622.97     6858.38     84.22 o 
  -2   0   4     7248.38     7035.05     98.74 o 
  -1   0   4      303.36      273.94      9.68 o 
   0   0   4      942.12      861.30     13.63 o 
   1   0   4     1110.78      992.25     16.19 o 
   2   0   4       75.42       73.97      5.66 o 
   3   0   4      624.79      605.83     18.96 o 
   4   0   4    41372.71    42869.34    467.34 o 
   5   0   4     7243.37     7437.35    163.10 o 
   6   0   4     2958.51     3151.60     82.16 o 
   7   0   4      160.78      196.92     21.15 o 
   8   0   4      120.22       82.41     17.75 o 
   9   0   4      490.50      502.49     32.81 o 
  10   0   4       30.05       46.19     19.20 o 
  11   0   4        2.95        6.08     17.26 o 
 -14   1   4      445.78      394.91     22.92 o 
 -13   1   4       34.42       10.50     11.94 o 
 -12   1   4        2.73      -12.82      8.55 o 
 -11   1   4       45.66       29.43     10.35 o 
 -10   1   4        0.27       -6.74      4.50 o 
  -9   1   4        0.79       -6.42      4.28 o 
  -8   1   4       52.39       55.62      5.41 o 
  -7   1   4        6.79       -4.91      3.27 o 
  -6   1   4       11.03       18.21      3.80 o 
  -5   1   4     1718.87     2078.93     26.02 o 
  -4   1   4      281.24      304.82      7.85 o 
  -3   1   4      111.65       93.55      3.23 o 
  -2   1   4       30.81       39.84      3.23 o 
  -1   1   4      904.11      874.24     14.41 o 
   0   1   4     1889.45     1956.73     24.19 o 
   1   1   4     1062.35     1086.73     12.00 o 
   2   1   4     2196.27     2338.94     22.08 o 
   3   1   4      138.87      148.36      4.99 o 
   4   1   4      846.56      858.42     15.44 o 
   5   1   4       24.52       17.68      8.52 o 
   6   1   4      234.46      237.79     12.03 o 
   7   1   4      328.74      302.54     16.67 o 
   8   1   4      214.34      203.58     24.43 o 
   9   1   4        7.61      -15.86     10.57 o 
  10   1   4       22.06       17.16     12.03 o 
  11   1   4        6.33       10.12     11.50 o 
 -14   2   4      262.94      244.78     20.45 o 
 -13   2   4      750.33      806.78     30.40 o 
 -12   2   4       24.14        0.14      9.48 o 
 -11   2   4     1110.98     1172.58     33.34 o 
 -10   2   4     1291.80     1249.14     21.57 o 
  -9   2   4      227.05      215.20      9.01 o 
  -8   2   4     1037.76      998.82     28.07 o 
  -7   2   4     3519.58     3551.85     41.90 o 
  -6   2   4       52.95       52.94      4.67 o 
  -5   2   4     8731.87     9165.62     93.45 o 
  -4   2   4     7440.47     7758.30    126.51 o 
  -3   2   4        3.90        6.57      2.13 o 
  -2   2   4     1243.70     1040.67     15.03 o 
  -1   2   4      114.45       83.12      4.74 o 
   0   2   4      229.01      190.06      5.05 o 
   1   2   4     3067.67     3022.19     29.48 o 
   2   2   4       13.62        6.16      2.30 o 
   3   2   4     1622.21     1589.53     18.42 o 
   4   2   4      820.10      818.69     23.74 o 
   5   2   4       46.75       44.89      6.95 o 
   6   2   4      761.20      784.53     18.53 o 
   7   2   4      147.50      166.25     11.08 o 
   8   2   4      280.38      252.27     12.64 o 
   9   2   4      854.42      878.06     23.42 o 
  10   2   4       89.96       87.08     11.30 o 
  11   2   4       34.00       32.60     10.10 o 
 -14   3   4      108.25      115.32     17.09 o 
 -13   3   4       44.87       50.76     13.30 o 
 -12   3   4      612.69      638.96     26.37 o 
 -11   3   4      138.77      145.73     15.02 o 
 -10   3   4      211.50      213.55      9.69 o 
  -9   3   4      758.87      782.95     16.13 o 
  -8   3   4      467.23      471.49     11.96 o 
  -7   3   4        8.90       12.06      4.07 o 
  -6   3   4     4913.96     5128.18     56.45 o 
  -5   3   4      718.41      741.57     13.10 o 
  -4   3   4     1558.45     1649.43     34.26 o 
  -3   3   4     1449.24     1457.85     18.74 o 
  -2   3   4      401.07      435.99      9.88 o 
  -1   3   4     3495.74     3421.88     57.33 o 
   0   3   4      224.19      198.76      5.41 o 
   1   3   4      189.73      198.32      5.70 o 
   2   3   4        4.40        5.49      2.82 o 
   3   3   4      131.84      128.98      5.38 o 
   4   3   4      116.24      118.37      5.88 o 
   5   3   4     1039.89     1006.46     20.42 o 
   6   3   4       21.36       19.69      6.36 o 
   7   3   4      235.72      216.54     11.30 o 
   8   3   4      129.56      127.88     11.15 o 
   9   3   4       62.04       52.77      9.85 o 
  10   3   4       27.85       31.13      9.98 o 
  11   3   4       14.20        9.14      9.56 o 
 -14   4   4        2.08        3.51     12.69 o 
 -13   4   4      235.69      234.14     20.28 o 
 -12   4   4      279.15      272.72     18.90 o 
 -11   4   4     1326.29     1339.28     98.34 o 
 -10   4   4     2093.38     2062.11     76.11 o 
  -9   4   4      433.40      385.37     12.10 o 
  -8   4   4     1659.39     1712.60     25.54 o 
  -7   4   4      517.75      525.94     12.34 o 
  -6   4   4      109.24      106.29      8.49 o 
  -5   4   4     3728.31     3587.92     47.99 o 
  -4   4   4     1932.81     1847.35     75.29 o 
  -3   4   4     1885.26     1893.58     30.87 o 
  -2   4   4     2259.67     2260.49     39.61 o 
  -1   4   4     3479.20     3556.16     54.52 o 
   0   4   4     1219.77     1269.02     15.63 o 
   1   4   4     3702.99     3644.95     50.13 o 
   2   4   4      137.44      148.25      6.53 o 
   3   4   4     2666.67     2592.16     44.81 o 
   4   4   4     1663.46     1671.59     25.38 o 
   5   4   4       70.77       61.43      7.10 o 
   6   4   4       15.62       14.51      6.56 o 
   7   4   4      199.86      207.23     11.88 o 
   8   4   4       38.85       22.07      8.71 o 
   9   4   4       96.50       99.20     11.05 o 
  10   4   4      167.72      151.66     18.38 o 
  11   4   4       13.05        1.30      9.40 o 
 -13   5   4       64.57       42.33     14.26 o 
 -12   5   4      641.09      607.68     26.28 o 
 -11   5   4      371.40      340.12     19.73 o 
 -10   5   4      250.60      242.69     11.09 o 
  -9   5   4      208.92      229.49     10.32 o 
  -8   5   4    10340.71    10768.59    278.88 o 
  -7   5   4       32.38       33.94      5.26 o 
  -6   5   4     2221.91     2185.65     80.31 o 
  -5   5   4        7.13       12.40      4.79 o 
  -4   5   4     3737.34     3767.70    134.04 o 
  -3   5   4     3124.72     2931.42     56.78 o 
  -2   5   4     1526.11     1727.80     46.83 o 
  -1   5   4      155.46       92.95      5.09 o 
   0   5   4     6959.42     7277.15     78.27 o 
   1   5   4     3167.18     3550.27     49.81 o 
   2   5   4      948.70      971.57     28.99 o 
   3   5   4      323.22      297.64      9.12 o 
   4   5   4      157.77      150.64      8.06 o 
   5   5   4      864.56      778.34     19.58 o 
   6   5   4      605.00      588.35     16.53 o 
   7   5   4      218.96      241.29     12.80 o 
   8   5   4     1590.58     1592.14     31.54 o 
   9   5   4       83.28       55.88     10.51 o 
  10   5   4      131.49      140.44     17.64 o 
 -13   6   4      300.52      279.48     21.70 o 
 -12   6   4      683.71      656.33     34.89 o 
 -11   6   4       28.75       15.56     11.34 o 
 -10   6   4      287.56      299.56     11.93 o 
  -9   6   4        1.11        9.61      5.89 o 
  -8   6   4      931.96      997.05     32.20 o 
  -7   6   4      222.96      244.68     10.19 o 
  -6   6   4      238.54      226.33     17.71 o 
  -5   6   4     1924.42     1894.71     82.61 o 
  -4   6   4     2731.50     2762.96     75.17 o 
  -3   6   4      121.31      144.88      8.35 o 
  -2   6   4      381.58      456.41     21.63 o 
  -1   6   4        1.77       -3.13      3.16 o 
   0   6   4      375.99      382.57     11.76 o 
   1   6   4     3407.55     3540.04     42.76 o 
   2   6   4      125.47      132.87      6.96 o 
   3   6   4     1636.47     1643.27     23.24 o 
   4   6   4      904.63      920.25     24.25 o 
   5   6   4       99.87       92.35      8.60 o 
   6   6   4        7.60        2.67      6.74 o 
   7   6   4      547.82      532.95     17.18 o 
   8   6   4        7.62        7.66      8.49 o 
   9   6   4       39.43       32.46     12.86 o 
  10   6   4        6.55      -17.43     11.62 o 
 -12   7   4      600.53      638.78    103.19 o 
 -11   7   4      511.35      508.40     40.36 o 
 -10   7   4      334.66      314.99     12.78 o 
  -9   7   4      211.64      227.67     11.37 o 
  -8   7   4      403.27      399.04     18.32 o 
  -7   7   4      251.47      247.47     12.06 o 
  -6   7   4     2433.97     2469.69    152.36 o 
  -5   7   4     1250.30     1282.66     39.49 o 
  -4   7   4     1305.80     1195.60     36.27 o 
  -3   7   4     1247.01     1199.39     32.07 o 
  -2   7   4      163.99      175.55     11.83 o 
  -1   7   4      947.60      858.27     27.64 o 
   0   7   4     5026.77     4881.16     79.14 o 
   1   7   4       12.25        2.30      4.54 o 
   2   7   4     3103.25     3102.18     51.12 o 
   3   7   4      954.88      946.57     17.20 o 
   4   7   4      621.67      624.19     11.96 o 
   5   7   4     1227.62     1276.75     25.32 o 
   6   7   4      415.74      370.27     14.24 o 
   7   7   4       79.13       98.81     13.65 o 
   8   7   4      506.75      505.43     23.02 o 
   9   7   4        2.84       -7.32     11.56 o 
  10   7   4       14.20       -6.20     12.61 o 
 -12   8   4        0.91       -8.05     11.31 o 
 -11   8   4        1.79      -15.33     10.81 o 
 -10   8   4       87.21       75.53     14.33 o 
  -9   8   4      246.94      242.47     11.92 o 
  -8   8   4       31.64       29.05      6.68 o 
  -7   8   4        2.53       -4.39      6.02 o 
  -6   8   4      232.09      206.26     19.62 o 
  -5   8   4        6.68        5.61      5.74 o 
  -4   8   4       10.87        5.28      5.91 o 
  -3   8   4       38.04       33.73      6.86 o 
  -2   8   4      393.57      443.88     20.54 o 
  -1   8   4      180.33      203.73     13.50 o 
   0   8   4        5.61        1.64      5.49 o 
   1   8   4      121.01      125.91      7.78 o 
   2   8   4        7.05       -3.08      4.80 o 
   3   8   4       98.93       85.51      8.35 o 
   4   8   4       31.70       31.04      5.42 o 
   5   8   4       17.86       10.09      8.64 o 
   6   8   4      126.45      120.46     13.82 o 
   7   8   4        0.12       -7.40      9.48 o 
   8   8   4       44.59       54.79     15.19 o 
   9   8   4       46.02       64.96     15.21 o 
 -11   9   4      662.80      690.62     92.99 o 
 -10   9   4      390.34      365.31     21.30 o 
  -9   9   4     2887.64     2975.94    142.93 o 
  -8   9   4      579.06      522.40     34.83 o 
  -7   9   4       76.54       75.48     13.03 o 
  -6   9   4     1344.73     1337.01     57.86 o 
  -5   9   4       62.47       69.75      8.43 o 
  -4   9   4     2087.74     2049.86     51.46 o 
  -3   9   4     2125.11     2031.08     89.19 o 
  -2   9   4       42.58       46.25      9.63 o 
  -1   9   4     1747.35     1784.63     76.21 o 
   0   9   4     4249.55     4227.32    232.01 o 
   1   9   4      491.80      478.68     15.83 o 
   2   9   4     2362.61     2384.68     32.57 o 
   3   9   4      196.87      213.97     10.17 o 
   4   9   4      613.65      614.46     18.98 o 
   5   9   4      193.27      214.66     24.80 o 
   6   9   4      590.44      532.60     24.44 o 
   7   9   4       31.07       26.24     17.26 o 
   8   9   4      566.70      576.50     25.69 o 
 -10  10   4      242.70      266.81     17.45 o 
  -9  10   4        8.48       -3.69      7.19 o 
  -8  10   4       21.94       16.32      8.64 o 
  -7  10   4      219.26      176.25     12.75 o 
  -6  10   4       14.44       19.61      8.15 o 
  -5  10   4        7.84        4.53      7.55 o 
  -4  10   4       78.48       73.39      9.31 o 
  -3  10   4      695.92      574.24     35.61 o 
  -2  10   4        0.67       -1.19      8.12 o 
  -1  10   4      107.81      106.89     12.49 o 
   0  10   4       94.29       90.69     11.73 o 
   1  10   4      297.19      299.50     13.88 o 
   2  10   4      334.37      347.70     16.00 o 
   3  10   4        2.28       -1.23      6.63 o 
   4  10   4      983.46     1094.99     34.21 o 
   5  10   4       10.66       16.29     13.86 o 
   6  10   4       30.24       23.79     11.10 o 
   7  10   4      250.71      225.35     19.37 o 
  -9  11   4      908.23      960.02     35.06 o 
  -8  11   4      140.18      158.14     19.68 o 
  -7  11   4      149.00      137.92     12.54 o 
  -6  11   4     1303.31     1292.66     40.07 o 
  -5  11   4      152.85      154.44     12.27 o 
  -4  11   4      529.02      553.79     18.83 o 
  -3  11   4      312.49      356.35     19.58 o 
  -2  11   4      139.53      102.94     13.05 o 
  -1  11   4     1457.82     1473.04     52.62 o 
   0  11   4     1839.55     1964.78     63.20 o 
   1  11   4       90.10      106.17      9.59 o 
   2  11   4      772.16      831.11     20.38 o 
   3  11   4        4.89       -0.19      7.12 o 
   4  11   4      122.67      116.15      9.96 o 
   5  11   4       30.32       48.62     17.75 o 
   6  11   4        1.26        1.46     17.50 o 
  -8  12   4       38.20       23.06     10.27 o 
  -7  12   4       19.41       12.75     10.03 o 
  -6  12   4       60.53       30.55     10.07 o 
  -5  12   4      284.98      266.26     15.11 o 
  -4  12   4      657.61      521.39     23.38 o 
  -3  12   4      105.46       83.65     13.57 o 
  -2  12   4      383.34      447.56     32.81 o 
  -1  12   4      269.34      287.74     15.43 o 
   0  12   4       14.97        5.13      9.70 o 
   1  12   4      721.41      761.60     21.09 o 
   2  12   4      393.07      430.96     17.47 o 
   3  12   4        5.04       -7.78      7.16 o 
   4  12   4      154.83      186.66     18.56 o 
   5  12   4        0.14       -3.16     14.59 o 
  -6  13   4      528.46      492.23     48.63 o 
  -5  13   4       47.23       27.47     20.66 o 
  -4  13   4      351.01      409.64     33.79 o 
  -3  13   4      713.15      673.95     21.60 o 
  -2  13   4       34.14       37.06     10.69 o 
  -1  13   4      550.15      593.27     20.93 o 
   0  13   4      650.50      742.56     30.39 o 
   1  13   4       24.36        9.42     10.05 o 
   2  13   4      860.57      978.40     27.99 o 
   3  13   4      169.36      175.05     15.30 o 
  -3  14   4        0.34      -14.30      9.54 o 
  -2  14   4      195.69      205.47     15.37 o 
  -1  14   4       86.61       94.76     12.72 o 
   0  14   4        1.94       -8.22     10.21 o 
 -14   1   5     1380.59     1408.34     41.59 o 
 -13   1   5      686.11      655.76     37.32 o 
 -12   1   5       11.66        4.46      9.51 o 
 -11   1   5      458.40      507.59     16.01 o 
 -10   1   5      628.54      593.09     14.66 o 
  -9   1   5      251.22      237.63      9.70 o 
  -8   1   5     3634.56     3837.13     53.71 o 
  -7   1   5      747.53      730.62     14.57 o 
  -6   1   5     2216.13     2267.90     29.01 o 
  -5   1   5     2185.52     2035.95     25.76 o 
  -4   1   5     2349.02     2695.11     25.26 o 
  -3   1   5     4521.28     4790.48     40.95 o 
  -2   1   5     3232.27     3341.24     37.33 o 
  -1   1   5        0.10       -2.63      2.86 o 
   0   1   5     2033.65     1957.69     21.25 o 
   1   1   5     5078.83     5102.76     43.65 o 
   2   1   5      575.78      575.02      8.87 o 
   3   1   5     1077.39     1027.14     12.98 o 
   4   1   5     2543.74     2681.21     33.75 o 
   5   1   5       52.94       68.02      6.74 o 
   6   1   5     4519.09     4615.47     73.19 o 
   7   1   5       75.02       99.72      9.99 o 
   8   1   5      231.92      269.06     14.05 o 
   9   1   5       37.41       52.71     10.21 o 
  10   1   5        0.57      -10.54      8.77 o 
 -14   2   5       40.18       32.33     13.23 o 
 -13   2   5       26.87       13.44     11.92 o 
 -12   2   5      260.00      223.76     17.96 o 
 -11   2   5      239.00      216.59     10.53 o 
 -10   2   5      186.03      196.84      9.76 o 
  -9   2   5     1671.76     1724.24     26.25 o 
  -8   2   5      535.33      557.87     13.16 o 
  -7   2   5      198.07      202.56      8.30 o 
  -6   2   5      177.44      209.08      7.75 o 
  -5   2   5      291.53      368.75      8.91 o 
  -4   2   5     1049.38     1042.54     13.55 o 
  -3   2   5       13.80       21.99      2.32 o 
  -2   2   5     1441.89     1533.47     20.57 o 
  -1   2   5       84.08       71.87      4.88 o 
   0   2   5      797.84      789.52     10.04 o 
   1   2   5      116.14      111.51      4.75 o 
   2   2   5       17.83       11.23      4.69 o 
   3   2   5       32.42       25.17      3.38 o 
   4   2   5      634.78      642.46     13.55 o 
   5   2   5      114.59      126.54      9.12 o 
   6   2   5       10.83       -5.48     15.04 o 
   7   2   5       10.42       -0.58      7.34 o 
   8   2   5       41.64       37.65      9.38 o 
   9   2   5        9.67        2.67      9.74 o 
  10   2   5        0.25       -9.48      8.77 o 
 -14   3   5      314.79      350.55     22.98 o 
 -13   3   5     1317.96     1253.17     37.88 o 
 -12   3   5       65.36       53.33     12.44 o 
 -11   3   5      226.64      218.33     10.42 o 
 -10   3   5       55.79       50.48      6.83 o 
  -9   3   5      785.92      735.07     15.96 o 
  -8   3   5     2961.63     3104.88     39.35 o 
  -7   3   5     1822.14     1808.38     29.69 o 
  -6   3   5     2424.03     2561.41     51.47 o 
  -5   3   5    11339.85    11920.63    211.17 o 
  -4   3   5      670.89      707.22     12.40 o 
  -3   3   5      180.45      144.89      6.44 o 
  -2   3   5     2403.85     2199.13     41.48 o 
  -1   3   5       92.93       97.61      5.47 o 
   0   3   5     2171.06     2114.75     25.83 o 
   1   3   5      678.87      666.84     10.28 o 
   2   3   5      128.43      114.25      4.83 o 
   3   3   5     1239.55     1186.83     14.64 o 
   4   3   5      220.65      216.53     10.06 o 
   5   3   5        4.49        3.11      6.11 o 
   6   3   5      759.24      781.91     19.42 o 
   7   3   5      175.14      172.80     11.68 o 
   8   3   5      174.37      166.33     12.63 o 
   9   3   5       93.32      109.36     12.02 o 
  10   3   5        3.29      -10.11      8.92 o 
 -13   4   5       15.20        3.05     12.10 o 
 -11   4   5       48.19       46.11      7.40 o 
 -10   4   5     2855.53     3002.57     57.78 o 
  -9   4   5      234.29      231.01     10.13 o 
  -8   4   5        9.04       -3.12      4.42 o 
  -7   4   5     1412.64     1490.50     33.23 o 
  -6   4   5     2101.21     2157.82     54.46 o 
  -5   4   5      946.84      899.31     18.75 o 
  -4   4   5     2187.57     2093.47     28.03 o 
  -3   4   5     1174.90     1137.99     25.19 o 
  -2   4   5      670.31      647.43     20.47 o 
  -1   4   5     1352.50     1318.55     25.47 o 
   0   4   5      803.63      793.81     12.20 o 
   1   4   5        4.59       -3.08      3.08 o 
   2   4   5     2401.21     2331.37     26.85 o 
   3   4   5        1.52       -2.04      3.44 o 
   4   4   5     1178.11     1165.25     18.76 o 
   5   4   5      515.31      502.73     15.20 o 
   6   4   5        8.99       -3.80     12.00 o 
   7   4   5      127.28      138.03     11.38 o 
   8   4   5       46.33       45.85      9.19 o 
   9   4   5       70.59       74.04     10.85 o 
  10   4   5       50.23       55.82     11.24 o 
 -13   5   5      628.08      633.82     31.61 o 
 -12   5   5      139.22      130.89     16.17 o 
 -11   5   5     1018.62     1130.58     25.79 o 
 -10   5   5      284.99      290.60     11.87 o 
  -9   5   5      378.90      365.79     19.93 o 
  -8   5   5     1041.93     1040.35     21.71 o 
  -7   5   5        3.79       13.07      4.79 o 
  -6   5   5     1196.31     1218.38     57.90 o 
  -5   5   5     2817.19     2737.25     96.78 o 
  -4   5   5        4.58        5.45      3.32 o 
  -3   5   5      509.90      483.75     11.23 o 
  -2   5   5     2518.01     2462.00     84.23 o 
  -1   5   5       12.55       12.04      3.97 o 
   0   5   5     4461.98     4570.27     69.31 o 
   1   5   5      400.78      391.39     11.94 o 
   2   5   5     1152.71     1194.13     23.90 o 
   3   5   5      590.15      597.87     11.48 o 
   4   5   5       72.38       62.30      6.13 o 
   5   5   5        0.62       -6.89      9.64 o 
   6   5   5      710.34      726.78     19.23 o 
   7   5   5        0.60       -7.02      7.43 o 
   8   5   5       52.48       70.91     10.50 o 
   9   5   5        4.42       12.06      9.28 o 
  10   5   5       21.42        5.67     12.94 o 
 -13   6   5       78.00       56.86     29.54 o 
 -12   6   5      609.44      659.81     27.84 o 
 -11   6   5        6.66       -5.94      6.37 o 
 -10   6   5     1554.78     1559.54     54.42 o 
  -9   6   5      112.58      119.32      8.66 o 
  -8   6   5     2799.59     2861.42    121.07 o 
  -7   6   5      129.19      136.32      9.23 o 
  -6   6   5     6028.82     6035.98    240.95 o 
  -5   6   5      344.61      295.33     12.20 o 
  -4   6   5     1810.29     1778.90     52.07 o 
  -3   6   5     1109.29     1029.40     41.93 o 
  -2   6   5      195.73      197.86      8.53 o 
  -1   6   5     2135.95     1945.46     31.61 o 
   0   6   5      276.95      248.78      7.56 o 
   1   6   5      381.32      407.11      9.54 o 
   2   6   5     1711.62     1718.52     24.49 o 
   3   6   5       96.99      111.27      7.31 o 
   4   6   5      389.60      373.79     12.70 o 
   5   6   5      625.52      602.24     17.25 o 
   6   6   5       83.51       66.54      9.43 o 
   7   6   5      457.69      487.99     17.51 o 
   8   6   5      296.38      304.57     15.32 o 
   9   6   5      100.61      101.16     15.99 o 
 -12   7   5        5.37      -14.75     10.22 o 
 -11   7   5       31.07       50.07      9.91 o 
 -10   7   5        8.62        1.29      9.33 o 
  -9   7   5      422.13      396.13     13.41 o 
  -8   7   5       61.92       60.52      8.36 o 
  -7   7   5       68.75       64.33      9.78 o 
  -6   7   5      265.50      261.73     12.18 o 
  -5   7   5      377.33      374.94     15.80 o 
  -4   7   5       87.80       81.50     12.71 o 
  -3   7   5       25.57        8.59      7.18 o 
  -2   7   5      345.88      331.76     36.35 o 
  -1   7   5       45.42       42.83      5.39 o 
   0   7   5      400.88      370.37     10.06 o 
   1   7   5       15.43       11.14      4.98 o 
   2   7   5      252.81      245.35     14.93 o 
   3   7   5       86.41       96.62      7.42 o 
   4   7   5      452.39      421.32     14.91 o 
   5   7   5        0.20       -4.80      7.06 o 
   6   7   5      283.52      267.86     13.75 o 
   7   7   5       35.65       39.50     11.95 o 
   8   7   5        0.73        0.02     10.42 o 
   9   7   5       43.43       39.19     13.84 o 
 -12   8   5      730.27      740.60     45.33 o 
 -11   8   5        0.81      -12.28      8.18 o 
 -10   8   5      600.16      636.33     24.19 o 
  -9   8   5     1429.49     1459.59     88.85 o 
  -8   8   5      246.60      241.11     11.67 o 
  -7   8   5      124.36      136.72     10.70 o 
  -6   8   5      677.13      623.82     20.12 o 
  -5   8   5      577.39      554.92     23.99 o 
  -4   8   5     3651.08     3654.24    111.37 o 
  -3   8   5      519.19      492.19     25.78 o 
  -2   8   5      737.14      704.82     50.21 o 
  -1   8   5     5638.12     5478.21    320.97 o 
   0   8   5      820.47      827.80     16.95 o 
   1   8   5     1365.71     1379.72     28.37 o 
   2   8   5     1004.65     1013.88     18.84 o 
   3   8   5       55.80       58.08      6.97 o 
   4   8   5      246.74      266.36     15.79 o 
   5   8   5     1824.21     1862.25     44.13 o 
   6   8   5      217.19      205.89     21.64 o 
   7   8   5      377.00      417.53     21.39 o 
   8   8   5      215.57      234.84     19.58 o 
 -11   9   5        0.01      -13.30      8.87 o 
 -10   9   5        0.30       -7.62      6.90 o 
  -9   9   5        2.80        2.53      6.81 o 
  -8   9   5       98.91      125.42     20.39 o 
  -7   9   5        3.21       -6.52      7.15 o 
  -6   9   5      227.76      229.46     12.91 o 
  -5   9   5      504.65      460.38     23.33 o 
  -4   9   5      536.87      482.08     23.84 o 
  -3   9   5      186.32      189.63     15.02 o 
  -2   9   5       21.62       19.02      8.64 o 
  -1   9   5      370.22      330.88     23.94 o 
   0   9   5        8.14       10.45      8.94 o 
   1   9   5       23.48       20.96      6.27 o 
   2   9   5        2.71        2.98      5.84 o 
   3   9   5        0.03       -8.38      6.76 o 
   4   9   5       61.71       39.14     16.53 o 
   5   9   5        3.07      -12.72      9.07 o 
   6   9   5       84.95       85.45     13.55 o 
   7   9   5       20.21        6.28     12.64 o 
 -10  10   5     1393.29     1527.54     66.84 o 
  -9  10   5      763.99      773.21     24.46 o 
  -8  10   5       72.96       69.25     10.76 o 
  -7  10   5     1719.08     1620.52     93.79 o 
  -6  10   5     1812.54     1830.71     35.14 o 
  -5  10   5      248.69      216.52     13.18 o 
  -4  10   5     1436.11     1414.54     78.64 o 
  -3  10   5      551.79      566.62     22.81 o 
  -2  10   5       17.08       10.21      9.03 o 
  -1  10   5     1223.50     1316.74     81.45 o 
   0  10   5      535.59      520.84     22.44 o 
   1  10   5      901.73      936.47     23.66 o 
   2  10   5      521.07      509.98     17.64 o 
   3  10   5        3.45       -9.62      6.41 o 
   4  10   5      458.37      505.65     32.57 o 
   5  10   5       18.87       36.46     15.80 o 
   6  10   5      224.39      232.52     18.31 o 
  -9  11   5       16.82       16.75      8.62 o 
  -8  11   5      317.10      366.58     20.70 o 
  -7  11   5      268.51      292.42     16.03 o 
  -6  11   5       23.07        0.09      8.41 o 
  -5  11   5      347.96      356.68     20.13 o 
  -4  11   5     1098.45      977.94     30.52 o 
  -3  11   5      106.31       97.01     14.61 o 
  -2  11   5      400.63      334.78     19.23 o 
  -1  11   5        1.05        5.20     20.18 o 
   0  11   5        5.20        6.92     10.91 o 
   1  11   5        4.66      -14.34     15.56 o 
   2  11   5        1.07       -3.72     21.52 o 
   3  11   5      596.14      610.22     16.47 o 
   4  11   5      225.04      247.25     26.25 o 
   5  11   5      243.27      244.09     26.98 o 
  -7  12   5      263.13      271.73     18.01 o 
  -6  12   5      505.40      476.42     19.03 o 
  -5  12   5       70.13       66.75     13.92 o 
  -4  12   5      636.41      637.19     26.38 o 
  -3  12   5       68.12       72.72     20.91 o 
  -2  12   5      440.54      382.40     21.66 o 
  -1  12   5     1145.85     1258.79     66.25 o 
   0  12   5      417.27      427.63     31.84 o 
   1  12   5      415.13      460.87     18.55 o 
   2  12   5      777.21      861.35     20.32 o 
   3  12   5      150.92      162.82     18.55 o 
   4  12   5       12.62       16.53     18.23 o 
  -5  13   5      238.13      227.68     32.34 o 
  -4  13   5       11.49        8.47     11.67 o 
  -3  13   5       93.15      107.28     24.80 o 
  -2  13   5      140.11      133.47     25.77 o 
  -1  13   5        0.35       -7.89     10.35 o 
   0  13   5      695.76      756.70     30.38 o 
   1  13   5      371.98      360.19     17.52 o 
   2  13   5        3.68        1.34     10.29 o 
 -14   0   6     1649.62     1658.47     63.93 o 
 -13   0   6      778.51      816.61     42.54 o 
 -12   0   6     1102.90     1006.55     43.51 o 
 -11   0   6      168.43      211.37     15.20 o 
 -10   0   6      155.12      147.05     22.37 o 
  -9   0   6       28.92       51.02      9.07 o 
  -8   0   6     1172.44     1177.64     28.57 o 
  -7   0   6        2.90        5.95      5.43 o 
  -6   0   6     1102.54     1081.55     24.11 o 
  -5   0   6      672.78      549.18     14.60 o 
  -4   0   6        2.76        1.69      5.15 o 
  -3   0   6     5250.53     5545.53     83.49 o 
  -2   0   6    15724.00    16882.86    229.25 o 
  -1   0   6     3248.70     3425.26     61.25 o 
   0   0   6     6030.15     6202.34     91.68 o 
   1   0   6        2.55       -1.44      5.12 o 
   2   0   6      686.49      685.85     20.42 o 
   3   0   6      457.46      465.59     12.41 o 
   4   0   6       26.90       47.41     12.16 o 
   5   0   6        8.15        3.16      8.27 o 
   6   0   6     8555.58     8476.09    129.61 o 
   7   0   6     1014.97      893.66     39.13 o 
   8   0   6      692.35      694.81     35.73 o 
   9   0   6        7.15        7.78     17.50 o 
 -14   1   6       31.48       36.40     24.67 o 
 -13   1   6       79.60       85.32     20.79 o 
 -12   1   6      856.30      778.04     21.93 o 
 -11   1   6       89.96       89.27      8.20 o 
 -10   1   6        3.07       -3.26      5.41 o 
  -9   1   6       40.85       35.53      5.88 o 
  -8   1   6      121.89      124.52      7.75 o 
  -7   1   6        6.48        4.38      3.82 o 
  -6   1   6       11.31       10.52      3.71 o 
  -5   1   6       93.73       98.07      5.08 o 
  -4   1   6       60.51       82.92      8.43 o 
  -3   1   6     1273.84     1422.10     20.83 o 
  -2   1   6      147.25      142.79      7.23 o 
  -1   1   6      261.00      236.06      8.38 o 
   0   1   6      130.12      119.72     11.23 o 
   1   1   6      232.54      220.63      8.07 o 
   2   1   6       57.93       54.31      6.28 o 
   3   1   6      421.86      421.82      8.42 o 
   4   1   6      445.99      427.55     11.79 o 
   5   1   6        2.01        3.71      5.83 o 
   6   1   6      486.62      491.45     24.63 o 
   7   1   6       33.45       34.90      7.79 o 
   8   1   6        1.71        2.05     10.66 o 
   9   1   6      150.26      132.16     15.98 o 
 -14   2   6      664.49      738.77     57.36 o 
 -13   2   6      218.43      234.69     19.82 o 
 -12   2   6     1050.71     1068.21     25.94 o 
 -11   2   6     1403.85     1458.38     25.42 o 
 -10   2   6        3.05       -7.50      5.00 o 
  -9   2   6     1649.56     1798.00     31.72 o 
  -8   2   6     1911.97     1963.20     50.35 o 
  -7   2   6       78.80       66.19      5.78 o 
  -6   2   6     2379.56     2438.57     37.84 o 
  -5   2   6     2140.43     2120.45     23.89 o 
  -4   2   6      577.73      575.00     10.20 o 
  -3   2   6     3601.95     3463.39     39.98 o 
  -2   2   6     4788.56     4876.45     96.41 o 
  -1   2   6       39.79       38.69      4.90 o 
   0   2   6     1766.26     1690.85     27.90 o 
   1   2   6       73.20       73.73      5.71 o 
   2   2   6      654.37      625.20     12.81 o 
   3   2   6      687.87      712.49     12.29 o 
   4   2   6       32.22       24.41      5.71 o 
   5   2   6      523.88      512.88     13.75 o 
   6   2   6      391.52      417.69     13.58 o 
   7   2   6      246.15      251.17     14.24 o 
   8   2   6      264.91      296.36     21.88 o 
   9   2   6        1.22       -1.70     13.61 o 
 -14   3   6        3.16      -18.72     13.49 o 
 -13   3   6      387.28      365.14     39.39 o 
 -12   3   6      306.94      348.46     15.96 o 
 -11   3   6      248.78      238.90     11.59 o 
 -10   3   6      826.94      891.33     18.83 o 
  -9   3   6      253.03      262.70     10.74 o 
  -8   3   6      608.80      639.14     14.67 o 
  -7   3   6      845.65      898.57     16.71 o 
  -6   3   6      677.07      716.85     14.83 o 
  -5   3   6      216.42      210.46      6.71 o 
  -4   3   6     1570.65     1564.73     24.52 o 
  -3   3   6      383.30      389.55     10.35 o 
  -2   3   6      335.21      312.07      9.44 o 
  -1   3   6     2446.47     2500.07     51.62 o 
   0   3   6      287.66      255.52      8.74 o 
   1   3   6     1059.07     1014.58     17.01 o 
   2   3   6      187.83      177.01      6.04 o 
   3   3   6       63.52       64.95      5.36 o 
   4   3   6        5.23       -7.35      4.90 o 
   5   3   6       48.40       41.96      7.22 o 
   6   3   6        2.96       -9.07      6.05 o 
   7   3   6      234.16      262.32     24.55 o 
   8   3   6        8.27       19.93     14.34 o 
   9   3   6        9.28       36.46     17.75 o 
 -13   4   6      192.58      189.32     18.68 o 
 -12   4   6       61.34       59.77     12.77 o 
 -11   4   6      471.25      465.61     14.75 o 
 -10   4   6      106.37       82.86      8.25 o 
  -9   4   6      831.21      865.70     18.16 o 
  -8   4   6     3373.40     3503.34     88.90 o 
  -7   4   6      456.14      439.41     11.99 o 
  -6   4   6     4943.37     5136.02     92.94 o 
  -5   4   6      141.78      140.28      9.72 o 
  -4   4   6       96.52       82.25      5.60 o 
  -3   4   6     3076.00     3047.53     43.12 o 
  -2   4   6      491.31      451.61     11.03 o 
  -1   4   6      765.43      770.64     14.63 o 
   0   4   6     2227.96     2260.47     47.12 o 
   1   4   6      463.31      466.31      8.86 o 
   2   4   6      851.76      871.96     12.74 o 
   3   4   6      615.19      608.10     11.71 o 
   4   4   6       34.74       21.80      5.90 o 
   5   4   6      893.92      913.16     21.23 o 
   6   4   6      268.66      262.39     13.27 o 
   7   4   6        2.16        5.83     13.61 o 
   8   4   6       50.84       78.28     16.53 o 
   9   4   6        3.84       33.79     16.04 o 
 -13   5   6      663.58      745.12     30.63 o 
 -12   5   6      234.55      239.41     15.09 o 
 -11   5   6        5.24       -4.34      6.34 o 
 -10   5   6      786.08      814.95     18.66 o 
  -9   5   6      760.67      770.22     31.27 o 
  -8   5   6      818.98      798.90     24.04 o 
  -7   5   6      326.83      311.10     10.92 o 
  -6   5   6     8797.38     9557.60    251.20 o 
  -5   5   6       16.42        8.41      5.33 o 
  -4   5   6     1694.93     1590.70     25.12 o 
  -3   5   6       89.79      112.63      6.70 o 
  -2   5   6     1609.48     1612.49     43.76 o 
  -1   5   6     2404.08     2372.57     61.47 o 
   0   5   6      683.67      719.60     12.57 o 
   1   5   6      782.92      751.43     16.58 o 
   2   5   6      776.48      814.30     12.71 o 
   3   5   6     1014.41     1003.75     15.92 o 
   4   5   6      229.52      225.00     11.19 o 
   5   5   6      161.33      182.90     11.90 o 
   6   5   6      154.08      150.73     19.20 o 
   7   5   6      174.02      178.20     20.66 o 
   8   5   6       84.82       74.88     18.72 o 
 -12   6   6      191.74      201.17     14.34 o 
 -11   6   6      312.31      311.86     13.27 o 
 -10   6   6      673.85      707.43     35.61 o 
  -9   6   6       64.11       58.08      7.68 o 
  -8   6   6      402.04      417.92     12.94 o 
  -7   6   6        3.96        5.65      5.11 o 
  -6   6   6     1231.12     1230.27     52.75 o 
  -5   6   6       65.33       76.37      9.45 o 
  -4   6   6      297.62      273.50     16.79 o 
  -3   6   6     1780.83     1803.91     63.09 o 
  -2   6   6     1297.51     1317.23     20.54 o 
  -1   6   6        3.36        1.21      5.54 o 
   0   6   6       29.37       34.24      4.81 o 
   1   6   6      201.09      181.81      7.62 o 
   2   6   6      116.81      110.68      6.68 o 
   3   6   6      561.55      564.34     12.13 o 
   4   6   6      102.04      103.41      9.35 o 
   5   6   6      504.36      526.46     16.84 o 
   6   6   6      215.29      245.06     23.33 o 
   7   6   6       13.88       12.16     15.32 o 
   8   6   6        7.26       21.64     15.32 o 
 -12   7   6      445.59      468.79     26.68 o 
 -11   7   6        0.54       -9.12      6.68 o 
 -10   7   6      754.36      812.24     28.56 o 
  -9   7   6      537.41      532.47     16.35 o 
  -8   7   6      262.41      259.36     13.58 o 
  -7   7   6     1140.56     1106.97     57.38 o 
  -6   7   6      152.72      148.29     13.47 o 
  -5   7   6      525.62      506.41     26.87 o 
  -4   7   6     1490.52     1442.66     34.73 o 
  -3   7   6      252.49      255.25     22.12 o 
  -2   7   6     1210.93     1099.89     29.09 o 
  -1   7   6     1020.44     1020.53     45.50 o 
   0   7   6       55.45       47.94      5.54 o 
   1   7   6      984.67      942.31     38.99 o 
   2   7   6      482.88      468.35     11.45 o 
   3   7   6        3.66       -8.00      5.33 o 
   4   7   6     1178.05     1252.92     25.95 o 
   5   7   6      389.22      405.83     15.62 o 
   6   7   6      313.82      325.76     25.28 o 
   7   7   6      426.85      470.89     29.90 o 
 -11   8   6        9.55        4.89      7.48 o 
 -10   8   6       15.23       -0.70      7.17 o 
  -9   8   6       18.40       13.02      7.15 o 
  -8   8   6      158.52      166.62     10.40 o 
  -7   8   6      417.57      398.04     19.96 o 
  -6   8   6      164.54      157.56     19.72 o 
  -5   8   6        1.46        1.16      6.12 o 
  -4   8   6       56.92       48.19     10.35 o 
  -3   8   6       22.62       29.85     13.49 o 
  -2   8   6       38.93       27.66      9.73 o 
  -1   8   6       26.29       20.28      7.59 o 
   0   8   6       96.82      114.79     10.03 o 
   1   8   6       44.53       45.60      6.82 o 
   2   8   6        0.27       -6.95      4.63 o 
   3   8   6      108.87      109.55     10.10 o 
   4   8   6        1.22      -10.11      6.74 o 
   5   8   6        8.06       10.45     13.61 o 
 -10   9   6      473.03      534.71     26.35 o 
  -9   9   6      650.03      654.08     33.09 o 
  -8   9   6      439.08      422.24     17.33 o 
  -7   9   6     4101.09     4098.15    148.49 o 
  -6   9   6      589.21      503.25     17.52 o 
  -5   9   6      350.39      353.70     15.05 o 
  -4   9   6      742.61      740.32     26.37 o 
  -3   9   6        2.79        0.96      9.34 o 
  -2   9   6     1578.13     1603.15    137.60 o 
  -1   9   6     1497.32     1511.53     44.49 o 
   0   9   6       14.64        5.66      7.39 o 
   1   9   6      918.32      951.89     24.49 o 
   2   9   6      959.54      996.35     20.19 o 
   3   9   6      193.73      194.76     12.46 o 
  -9  10   6        7.34       11.04      7.87 o 
  -8  10   6      299.42      280.98     15.75 o 
  -7  10   6       46.55       30.83      9.77 o 
  -6  10   6        3.91       -7.24      7.73 o 
  -5  10   6      164.01      125.84     15.44 o 
  -4  10   6        5.20        4.45     10.07 o 
  -3  10   6       11.53        0.59      9.55 o 
  -2  10   6       32.26       29.16     10.76 o 
  -1  10   6      419.50      358.10     19.40 o 
   0  10   6       30.02       13.91     11.06 o 
   1  10   6        4.05        4.42      8.09 o 
   2  10   6       43.49       71.81     20.79 o 
  -8  11   6      300.50      280.43     22.77 o 
  -7  11   6     1244.67     1294.61     43.51 o 
  -6  11   6      105.14      122.19     12.75 o 
  -5  11   6      502.50      467.13     22.89 o 
  -4  11   6      751.43      750.82     28.33 o 
  -3  11   6       39.29       27.64     12.86 o 
  -2  11   6      461.74      482.35     23.22 o 
  -1  11   6      375.12      404.13     21.24 o 
   0  11   6      301.05      274.22     19.81 o 
   1  11   6      696.65      726.11     27.63 o 
   2  11   6      578.15      629.40     36.95 o 
   3  11   6        2.52       -8.04     10.27 o 
  -6  12   6      120.72      115.95     16.44 o 
  -5  12   6       24.06       12.16     12.46 o 
  -4  12   6        0.12      -17.68     11.79 o 
  -3  12   6      120.17      150.75     21.88 o 
  -2  12   6      577.32      540.40     25.47 o 
  -1  12   6       61.61       60.59     13.77 o 
   0  12   6      204.95      216.05     19.40 o 
   1  12   6       45.64       15.80     19.45 o 
   2  12   6       15.16       -2.05      9.01 o 
 -12   1   7     2523.22     2467.42     64.70 o 
 -11   1   7      837.85      823.58     26.36 o 
 -10   1   7        1.05       -2.09      7.58 o 
  -9   1   7      361.22      395.47     44.37 o 
  -8   1   7      712.27      680.70     23.37 o 
  -7   1   7      961.10      899.22     47.64 o 
  -6   1   7     4075.75     4248.05    131.86 o 
  -5   1   7       90.11       97.45      9.57 o 
  -4   1   7      531.07      513.81     12.63 o 
  -3   1   7     2405.92     2316.40     30.61 o 
  -2   1   7      461.62      485.33     12.26 o 
  -1   1   7     3734.60     3797.07     60.17 o 
   0   1   7     1344.51     1420.09     22.52 o 
   1   1   7      309.59      276.79      9.62 o 
   2   1   7      372.52      361.79     10.75 o 
   3   1   7      826.03      817.68     24.40 o 
   4   1   7       13.62        5.05      9.38 o 
   5   1   7      716.66      788.07     25.78 o 
   6   1   7      168.38      174.13     16.58 o 
   7   1   7        0.84       -3.56     11.11 o 
   8   1   7      887.42      929.29     62.48 o 
 -12   2   7        2.37       -1.71      8.59 o 
 -11   2   7       57.67       63.46     11.25 o 
 -10   2   7      270.31      258.31     16.78 o 
  -9   2   7      139.66      111.99     12.72 o 
  -8   2   7       25.27       27.66      9.02 o 
  -7   2   7     2165.66     2174.55     62.48 o 
  -6   2   7      136.28      121.89     15.19 o 
  -5   2   7       17.77       12.43      5.70 o 
  -4   2   7       40.77       40.87      5.70 o 
  -3   2   7       34.18       32.81      5.46 o 
  -2   2   7     1374.92     1356.24     26.14 o 
  -1   2   7      125.60      112.95      7.10 o 
   0   2   7      521.05      506.54     12.50 o 
   1   2   7      177.08      172.94      8.30 o 
   2   2   7        0.16       -5.14      4.12 o 
   3   2   7        4.74       -9.72      8.25 o 
   4   2   7       18.17       11.44     22.37 o 
   5   2   7        2.27       -6.93      9.48 o 
   6   2   7      293.78      311.72     27.83 o 
   7   2   7        0.48       -5.94      9.87 o 
   8   2   7        0.42        5.23     12.52 o 
 -12   3   7      782.01      844.33     27.84 o 
 -11   3   7     1356.77     1442.55     36.92 o 
 -10   3   7      170.16      163.54     14.14 o 
  -9   3   7      366.50      371.46     18.99 o 
  -8   3   7       11.81       15.76      8.58 o 
  -7   3   7     2014.65     2063.82     97.49 o 
  -6   3   7     2265.47     2315.15     47.21 o 
  -5   3   7      778.70      743.16     17.93 o 
  -4   3   7     1371.27     1395.46     21.96 o 
  -3   3   7     5151.85     5271.11     58.20 o 
  -2   3   7      526.79      530.92     12.84 o 
  -1   3   7      839.08      831.68     16.13 o 
   0   3   7      486.89      465.89     11.97 o 
   1   3   7       37.75       22.35      5.44 o 
   2   3   7      371.51      366.54     15.93 o 
   3   3   7      345.26      320.65     16.51 o 
   4   3   7      161.20      188.71     15.02 o 
   5   3   7      357.01      396.45     19.85 o 
   6   3   7        7.93       16.49     10.40 o 
   7   3   7       31.39       56.43     12.80 o 
   8   3   7       44.73       59.46     14.05 o 
 -12   4   7       39.00       36.21     11.14 o 
 -11   4   7      116.66      137.03     14.71 o 
 -10   4   7      148.20      142.13     13.55 o 
  -9   4   7        1.15       -4.60      8.40 o 
  -8   4   7     3083.20     3207.13    223.62 o 
  -7   4   7      529.77      548.26     22.27 o 
  -6   4   7      135.10      121.81     12.66 o 
  -5   4   7     1133.38     1172.09     22.97 o 
  -4   4   7     1826.21     1882.05     26.71 o 
  -3   4   7      355.81      336.66     10.83 o 
  -2   4   7     2218.64     2142.16     65.23 o 
  -1   4   7      381.20      348.23     10.88 o 
   0   4   7      679.59      658.53     14.51 o 
   1   4   7      437.74      427.39     11.95 o 
   2   4   7       38.38       24.23      6.00 o 
   3   4   7       31.27       29.22      9.61 o 
   4   4   7      885.07      851.42     25.95 o 
   5   4   7        7.32       15.07     10.83 o 
   6   4   7      385.30      383.93     19.40 o 
   7   4   7       58.40       69.05     13.57 o 
   8   4   7        0.87      -15.76     10.51 o 
 -12   5   7      648.16      648.48     25.52 o 
 -11   5   7      794.92      759.89     81.32 o 
 -10   5   7       70.32       55.99     12.49 o 
  -9   5   7     1871.53     1964.99     79.25 o 
  -8   5   7      420.35      408.22     19.63 o 
  -7   5   7     1083.85     1078.40     83.02 o 
  -6   5   7     1063.95     1086.88     63.21 o 
  -5   5   7        1.75       10.30      8.06 o 
  -4   5   7     1369.84     1411.23     70.14 o 
  -3   5   7      960.27      932.27     33.76 o 
  -2   5   7        8.88        4.54      4.81 o 
  -1   5   7      747.80      704.03     15.17 o 
   0   5   7      671.32      652.92     14.72 o 
   1   5   7        4.79       -5.86      5.06 o 
   2   5   7     1026.40     1068.22     19.43 o 
   3   5   7      499.25      458.87     18.99 o 
   4   5   7      574.47      584.92     22.34 o 
   5   5   7      213.77      219.36     16.41 o 
   6   5   7       11.19       21.93     11.43 o 
   7   5   7       29.26       32.04     17.62 o 
 -12   6   7       93.23      145.27     16.19 o 
 -11   6   7      282.48      323.31     20.07 o 
 -10   6   7      548.56      562.29     45.94 o 
  -9   6   7       32.32       36.98     10.94 o 
  -8   6   7     2891.31     2919.36    140.74 o 
  -7   6   7       25.60       17.08     10.06 o 
  -6   6   7      878.26      866.38     89.23 o 
  -5   6   7      277.05      283.36     16.82 o 
  -4   6   7     3240.75     3342.15    113.88 o 
  -3   6   7      101.58       83.31     22.85 o 
  -2   6   7     1184.30     1213.45     31.43 o 
  -1   6   7      489.04      468.05     12.72 o 
   0   6   7      654.26      634.15     14.75 o 
   1   6   7      291.90      284.79     10.94 o 
   2   6   7       29.50       19.12      6.18 o 
   3   6   7       90.65       61.61     11.08 o 
   4   6   7      450.59      485.59     22.36 o 
   5   6   7       14.71       -1.89      9.86 o 
   6   6   7      173.19      195.34     16.84 o 
   7   6   7       78.57       79.80     14.32 o 
 -11   7   7      132.09      134.60     22.00 o 
 -10   7   7        1.00        1.86     10.48 o 
  -9   7   7       84.84       86.19     16.53 o 
  -8   7   7        0.81      -13.69      9.46 o 
  -7   7   7       70.60       81.11     27.59 o 
  -6   7   7      173.64      147.31     14.60 o 
  -5   7   7        1.81        1.37      8.40 o 
  -4   7   7       84.32       68.25     11.48 o 
  -3   7   7      252.55      235.91     20.30 o 
  -2   7   7        0.88       -4.16      6.87 o 
  -1   7   7       22.25       15.27      7.46 o 
   0   7   7       73.12       66.83      7.26 o 
   1   7   7        4.82       -1.93      5.60 o 
   2   7   7      177.04      191.79     10.12 o 
   3   7   7        1.11      -10.62      9.19 o 
   4   7   7       59.04       50.49     11.59 o 
   5   7   7       48.14       43.76     12.20 o 
   6   7   7       60.82       54.19     13.06 o 
 -11   8   7      424.25      449.14     39.86 o 
 -10   8   7      985.24     1071.57     44.61 o 
  -9   8   7        5.90        3.35     10.39 o 
  -8   8   7     1294.40     1389.14    114.98 o 
  -7   8   7     1360.58     1368.25     68.80 o 
  -6   8   7        0.99        6.23      9.68 o 
  -5   8   7      136.92      153.50     16.53 o 
  -4   8   7      204.44      204.15     16.42 o 
  -3   8   7      313.38      309.72     38.65 o 
  -2   8   7     2369.30     2379.47     85.85 o 
  -1   8   7      290.49      294.33     14.52 o 
   0   8   7      790.02      766.57     22.94 o 
   1   8   7     1656.30     1720.36     32.12 o 
   2   8   7      388.73      366.65     15.70 o 
   3   8   7      478.18      430.30     26.49 o 
   4   8   7      428.03      419.53     20.17 o 
   5   8   7        1.98       -8.56      9.62 o 
 -10   9   7       31.99       22.30     11.49 o 
  -9   9   7        1.76       -0.27     11.41 o 
  -8   9   7       11.69       15.76     11.31 o 
  -7   9   7        2.10       -3.29     10.40 o 
  -6   9   7       75.46       84.13     14.46 o 
  -5   9   7       15.10       12.39     10.57 o 
  -4   9   7       71.42       73.04     13.63 o 
  -3   9   7      541.78      503.55     44.01 o 
  -2   9   7      230.12      236.64     17.26 o 
  -1   9   7      195.67      195.92     24.80 o 
   0   9   7       24.63       18.10      7.94 o 
   1   9   7      148.35      126.17     20.18 o 
   2   9   7        1.81       -2.27      9.14 o 
   3   9   7       31.62       36.95     16.77 o 
   5   9   7        0.01       -5.83     14.10 o 
  -9  10   7       13.82       12.59     11.66 o 
  -8  10   7     2046.45     2109.32    105.50 o 
  -7  10   7      929.83      884.16     48.61 o 
  -6  10   7       21.05       20.11     12.07 o 
  -5  10   7     1161.27     1193.49    102.23 o 
  -4  10   7     1166.62     1136.42     34.44 o 
  -3  10   7      174.13      169.94     16.84 o 
  -2  10   7     1369.52     1338.54     37.00 o 
  -1  10   7       94.11      106.69     17.14 o 
   0  10   7        2.30       -0.57     10.47 o 
   1  10   7      343.90      359.48     33.85 o 
   2  10   7       94.30       89.46     19.57 o 
  -7  11   7       64.51       58.21     15.21 o 
  -6  11   7      279.38      293.60     20.57 o 
  -5  11   7      124.88      150.30     17.91 o 
  -4  11   7       47.46       41.27     13.49 o 
  -3  11   7       81.79       74.27     14.49 o 
  -2  11   7      732.05      685.47     27.67 o 
  -1  11   7       36.44       23.40     12.09 o 
   0  11   7      299.39      296.66     20.67 o 
   1  11   7        0.78       -3.38     11.69 o 
   2  11   7        0.33       -4.38     16.04 o 
  -4  12   7      257.62      249.88     20.51 o 
  -3  12   7       64.40       66.34     14.19 o 
  -2  12   7      564.05      561.09     38.77 o 
  -1  12   7       13.08        4.52     11.79 o 
 -13   0   8      295.14      360.52     28.68 o 
 -12   0   8     1649.66     1683.99     58.34 o 
 -11   0   8      981.41      885.88     40.59 o 
 -10   0   8     1583.64     1516.25     54.20 o 
  -9   0   8      755.37      930.85     41.32 o 
  -8   0   8        0.50      -10.94     10.21 o 
  -7   0   8      218.60      246.27     23.58 o 
  -6   0   8       59.79       65.64     15.07 o 
  -5   0   8        1.16        4.70      7.54 o 
  -4   0   8     1654.78     1681.41     36.26 o 
  -3   0   8      210.90      207.69     14.22 o 
  -2   0   8      132.81      124.00     11.43 o 
  -1   0   8     1242.45     1276.10     42.18 o 
   0   0   8     2934.85     3010.41     54.23 o 
   1   0   8      680.00      657.36     21.12 o 
   3   0   8      133.11      162.40     21.64 o 
   4   0   8      593.84      697.97     35.00 o 
   5   0   8       24.63       27.47     17.26 o 
   6   0   8       56.66       30.63     17.50 o 
   7   0   8       43.88        0.97     18.48 o 
 -13   1   8       53.44       31.52     11.75 o 
 -12   1   8       35.06       22.20      9.79 o 
 -11   1   8       52.28       72.52     12.64 o 
 -10   1   8      909.19      827.91     27.93 o 
  -9   1   8      293.58      291.33     28.92 o 
  -8   1   8       32.79       34.61      9.97 o 
  -7   1   8       80.73       78.08     11.69 o 
  -6   1   8      111.64      112.62     13.37 o 
  -5   1   8        0.57       -0.29      5.02 o 
  -4   1   8        8.15        9.61      7.44 o 
  -3   1   8      176.16      173.27     15.44 o 
  -2   1   8       23.78       16.23      5.25 o 
  -1   1   8      492.37      501.33     13.29 o 
   0   1   8      235.77      227.57     16.46 o 
   1   1   8        0.23       -5.26      4.97 o 
   2   1   8        0.02       -0.15      8.42 o 
   3   1   8      118.04      131.95     13.97 o 
   4   1   8        0.08       -5.96      9.11 o 
   5   1   8      101.55      112.27     17.63 o 
   6   1   8       95.34       93.36     17.62 o 
   7   1   8        5.60       17.62     19.21 o 
 -13   2   8      101.21      109.21     14.43 o 
 -12   2   8      662.99      749.29     45.09 o 
 -11   2   8      303.82      288.76     21.27 o 
 -10   2   8     1325.75     1384.94     36.66 o 
  -9   2   8     2244.48     2241.05    123.62 o 
  -8   2   8       90.48       75.56     11.75 o 
  -7   2   8     2153.13     2197.43     54.93 o 
  -6   2   8      710.60      675.42     50.93 o 
  -5   2   8       25.88       23.30      5.73 o 
  -4   2   8     1741.36     1764.62     27.42 o 
  -3   2   8     1531.22     1514.59     24.04 o 
  -2   2   8      789.38      758.13     19.26 o 
  -1   2   8     1324.97     1320.59     33.92 o 
   0   2   8      511.98      525.59     20.43 o 
   1   2   8        6.48       -2.34      5.09 o 
   2   2   8      520.93      543.92     21.14 o 
   3   2   8        1.32      -13.34      8.89 o 
   4   2   8      456.40      470.48     20.88 o 
   5   2   8      119.54      143.38     15.63 o 
   6   2   8        3.17       -4.35     14.59 o 
   7   2   8       73.25       55.73     14.26 o 
 -12   3   8        3.64       -9.31     11.67 o 
 -11   3   8      417.64      463.55     29.29 o 
 -10   3   8      435.80      454.91     21.91 o 
  -9   3   8      186.96      182.11     16.17 o 
  -8   3   8     1512.83     1587.27     39.74 o 
  -7   3   8       62.25       52.86     10.57 o 
  -6   3   8      536.15      523.27     21.55 o 
  -5   3   8      624.61      668.99     29.16 o 
  -4   3   8      463.38      472.50     13.25 o 
  -3   3   8      292.41      271.83     10.95 o 
  -2   3   8      375.77      358.03     11.75 o 
  -1   3   8       43.50       38.84      6.37 o 
   0   3   8      206.35      199.33      9.90 o 
   1   3   8      364.57      361.63     11.81 o 
   2   3   8       15.48        1.84     11.43 o 
   3   3   8      362.30      335.77     17.70 o 
   4   3   8       55.40       55.58     12.81 o 
   5   3   8       91.37      116.03     14.09 o 
   6   3   8        1.82      -12.80     10.51 o 
   7   3   8        4.40        7.15     12.69 o 
 -12   4   8      599.21      596.42     25.14 o 
 -11   4   8      222.29      234.72     17.51 o 
 -10   4   8      249.63      242.20     21.64 o 
  -9   4   8      656.07      676.68     37.81 o 
  -8   4   8        0.84       -7.10      8.16 o 
  -7   4   8      431.08      427.09     38.65 o 
  -6   4   8     1994.93     2097.03     67.09 o 
  -5   4   8      380.77      397.84     19.93 o 
  -4   4   8     3305.73     3406.71     68.59 o 
  -3   4   8      519.16      476.32     16.81 o 
  -2   4   8      421.95      404.39     12.34 o 
  -1   4   8      969.53      964.82     28.00 o 
   0   4   8       26.07       25.24      6.60 o 
   1   4   8      191.39      210.60     10.15 o 
   2   4   8      946.12      943.90     27.50 o 
   3   4   8       66.15       42.61     11.23 o 
   4   4   8      283.47      279.25     18.84 o 
   5   4   8      229.78      263.64     18.22 o 
   6   4   8       12.35        2.03     11.95 o 
 -12   5   8       38.89       88.51     14.64 o 
 -11   5   8      897.16      971.51     47.53 o 
 -10   5   8      480.59      460.44     72.45 o 
  -9   5   8       15.41       -1.91     10.21 o 
  -8   5   8      938.00      908.65     71.11 o 
  -7   5   8      900.57      855.68     64.67 o 
  -6   5   8     1714.54     1695.50    120.21 o 
  -5   5   8        9.89       16.14     11.67 o 
  -4   5   8     4848.89     5043.93    357.43 o 
  -3   5   8        3.27       -4.10      5.43 o 
  -2   5   8     1494.71     1450.47     23.82 o 
  -1   5   8      403.18      396.64     13.58 o 
   0   5   8      366.43      365.65     12.20 o 
   1   5   8      634.74      673.27     16.06 o 
   2   5   8      151.96      142.69     17.99 o 
   3   5   8      361.14      376.12     22.13 o 
   4   5   8      100.43      100.75     14.00 o 
   5   5   8      150.43      112.88     14.40 o 
   6   5   8       40.22       32.67     26.86 o 
 -11   6   8        0.27      -13.61     10.83 o 
 -10   6   8      368.35      385.24     21.62 o 
  -9   6   8      260.27      261.57     19.24 o 
  -8   6   8      184.82      199.96     25.77 o 
  -7   6   8       52.76       43.27     11.33 o 
  -6   6   8      163.82      169.36     15.87 o 
  -5   6   8        9.74        6.11      9.20 o 
  -4   6   8      405.94      384.01     20.43 o 
  -3   6   8       84.78       95.55     19.20 o 
  -2   6   8      339.92      312.40     14.43 o 
  -1   6   8      764.93      756.24     17.33 o 
   0   6   8      359.40      357.00     12.44 o 
   1   6   8        4.78       -5.43      5.85 o 
   2   6   8        2.64        5.48     12.64 o 
   3   6   8      151.99      148.62     14.93 o 
   4   6   8       43.14       42.35     11.67 o 
   5   6   8       68.10       87.05     25.65 o 
 -11   7   8      910.71      952.25     32.93 o 
 -10   7   8      712.31      766.98     29.64 o 
  -9   7   8      121.84      147.21     24.55 o 
  -8   7   8      742.46      797.10     62.48 o 
  -7   7   8      279.68      256.10     19.08 o 
  -6   7   8      338.18      320.14     51.30 o 
  -5   7   8      569.92      622.87     47.65 o 
  -4   7   8      158.56      141.43     14.51 o 
  -3   7   8      350.64      365.98     33.31 o 
  -2   7   8     1114.50     1093.90     25.52 o 
  -1   7   8       62.07       55.07      9.30 o 
   0   7   8      442.40      447.11     21.82 o 
   1   7   8      448.53      466.18     14.35 o 
   2   7   8       18.10       16.29     10.14 o 
   3   7   8      257.94      258.94     17.47 o 
   4   7   8       70.04       60.70     12.72 o 
   5   7   8       14.61       16.26     12.03 o 
 -10   8   8       30.91       25.25     12.54 o 
  -9   8   8       13.13       23.62     12.11 o 
  -8   8   8        0.49        1.31     10.76 o 
  -7   8   8       10.66       14.74     26.99 o 
  -6   8   8      111.97       98.24     14.05 o 
  -5   8   8      165.41      164.11     17.14 o 
  -4   8   8      364.98      315.21     20.05 o 
  -3   8   8       24.68       26.60     11.77 o 
  -2   8   8       23.50       15.49     10.74 o 
  -1   8   8       11.30        8.96      7.87 o 
   0   8   8        9.58       11.72      8.27 o 
   1   8   8       33.36       40.21      9.06 o 
   2   8   8       11.44       33.55     16.53 o 
   3   8   8       16.46        9.12     10.30 o 
   4   8   8        9.20       -6.81     10.69 o 
  -9   9   8      125.56      114.04     17.22 o 
  -8   9   8      630.09      677.86     68.31 o 
  -7   9   8      169.79      178.10     17.78 o 
  -6   9   8      347.80      397.44     35.86 o 
  -5   9   8     2449.46     2465.79    127.29 o 
  -4   9   8      450.59      398.18     44.98 o 
  -3   9   8      334.03      351.20     21.29 o 
  -2   9   8      485.84      463.00     23.25 o 
  -1   9   8       39.17       17.01      8.76 o 
   0   9   8      772.75      775.58     30.47 o 
   1   9   8      381.98      385.56     23.90 o 
   2   9   8        3.91       -4.13     15.32 o 
   3   9   8      311.68      315.55     28.44 o 
  -7  10   8        1.86       22.00     11.77 o 
  -6  10   8      183.10      182.07     18.98 o 
  -5  10   8       17.78        0.38     11.75 o 
  -4  10   8        0.18       -1.85     11.86 o 
  -3  10   8       10.33       -1.44     11.33 o 
  -2  10   8        0.32      -12.41     10.52 o 
  -1  10   8        4.06       -9.52     10.31 o 
   0  10   8       15.43        4.30      9.05 o 
   1  10   8      209.87      207.97     48.38 o 
  -4  11   8       65.79       75.55     26.62 o 
  -3  11   8      563.27      535.32     26.21 o 
  -2  11   8      348.06      370.90     22.84 o 
 -12   1   9      412.72      428.41     22.52 o 
 -11   1   9       81.71       77.52     13.45 o 
 -10   1   9     3636.26     3556.53    182.91 o 
  -9   1   9      573.87      540.69     24.19 o 
  -8   1   9      328.97      304.56     23.70 o 
  -7   1   9       30.74       36.22     10.14 o 
  -6   1   9      436.83      419.23     16.06 o 
  -5   1   9      733.02      775.92     19.44 o 
  -4   1   9     2412.45     2473.32     34.76 o 
  -3   1   9       15.39        9.29      6.40 o 
  -2   1   9      489.13      463.11     13.61 o 
  -1   1   9      306.17      302.73     11.57 o 
   0   1   9      114.47      103.01     15.05 o 
   1   1   9      935.74      992.70     29.13 o 
   2   1   9      964.53     1001.70     29.56 o 
   3   1   9      422.96      446.69     21.05 o 
   4   1   9       69.12      100.52     15.32 o 
   5   1   9       50.68       76.39     15.18 o 
 -12   2   9        4.00      -11.66     11.43 o 
 -11   2   9       99.62      108.81     15.04 o 
 -10   2   9        4.43       -4.69      9.83 o 
  -9   2   9      299.67      293.87     36.22 o 
  -8   2   9       70.06       59.15     25.04 o 
  -7   2   9       61.95       36.43     10.65 o 
  -6   2   9        2.15       -1.94      7.22 o 
  -5   2   9      974.82      977.26     20.00 o 
  -4   2   9       29.76       28.75      9.19 o 
  -3   2   9        1.03       -8.46      5.64 o 
  -2   2   9        0.78       -1.25      5.52 o 
  -1   2   9       65.72       49.18      7.31 o 
   0   2   9      178.96      177.95     10.30 o 
   1   2   9        0.17       -8.48      9.16 o 
   2   2   9      298.63      307.62     18.22 o 
   3   2   9       72.08       85.18     13.57 o 
   4   2   9       17.89        1.88     11.50 o 
   5   2   9        3.44       -4.87     30.02 o 
 -12   3   9      538.88      582.16     42.90 o 
 -11   3   9       48.30       40.35     12.89 o 
 -10   3   9     1162.34     1376.86     53.24 o 
  -9   3   9      842.20      878.29     43.02 o 
  -8   3   9       17.09        3.89     10.00 o 
  -7   3   9      138.68      140.45     14.81 o 
  -6   3   9       12.98       -3.16      6.57 o 
  -5   3   9     1081.80     1084.44     23.93 o 
  -4   3   9     1956.54     1954.63     50.81 o 
  -3   3   9       39.14       46.41      7.51 o 
  -2   3   9      693.08      683.62     21.13 o 
  -1   3   9      965.68      972.41     19.59 o 
   0   3   9      159.85      154.45      9.87 o 
   1   3   9      307.13      323.34     18.58 o 
   2   3   9      113.15      110.82     13.92 o 
   3   3   9       51.71       56.43     12.29 o 
   4   3   9      163.23      203.17     18.05 o 
   5   3   9        7.43       -5.72     11.95 o 
 -11   4   9      744.45      747.59     28.99 o 
 -10   4   9       43.17       48.24     13.14 o 
  -9   4   9      568.38      594.45     40.59 o 
  -8   4   9       57.39       38.60     11.80 o 
  -7   4   9        3.83        1.10      9.19 o 
  -6   4   9     1407.25     1427.11     92.99 o 
  -5   4   9      425.64      419.10     36.95 o 
  -4   4   9      189.79      195.01     10.66 o 
  -3   4   9      818.56      816.49     22.00 o 
  -2   4   9      893.38      930.87     36.63 o 
  -1   4   9      149.64      156.10     12.53 o 
   0   4   9      569.23      597.58     15.97 o 
   1   4   9      205.22      215.71     37.69 o 
   2   4   9      300.59      299.17     18.20 o 
   3   4   9      197.81      207.67     22.61 o 
   4   4   9        5.33      -11.83     10.59 o 
   5   4   9       13.05        2.42     13.25 o 
 -11   5   9      134.46      160.42     34.52 o 
 -10   5   9      739.21      751.66     29.26 o 
  -9   5   9      545.46      540.14     31.12 o 
  -8   5   9       44.33       43.91     22.12 o 
  -7   5   9     1473.99     1496.18    129.82 o 
  -6   5   9      322.76      326.19     19.73 o 
  -5   5   9      475.03      464.38     22.48 o 
  -4   5   9     1489.05     1461.92     37.22 o 
  -3   5   9       28.62       28.47      8.59 o 
  -2   5   9      818.71      809.43     18.27 o 
  -1   5   9      177.99      167.45     10.31 o 
   0   5   9        0.05       -8.90      6.43 o 
   1   5   9      293.33      267.03     17.41 o 
   2   5   9      136.12      146.87     15.40 o 
   3   5   9        0.81      -15.41     10.28 o 
   4   5   9      302.32      331.99     36.70 o 
 -10   6   9       42.46       47.53     13.58 o 
  -9   6   9      621.81      651.08     37.57 o 
  -8   6   9      360.31      377.46     21.90 o 
  -7   6   9        0.01       -0.91     10.79 o 
  -6   6   9     1507.58     1435.71     70.62 o 
  -5   6   9       17.45       18.55     10.76 o 
  -4   6   9       84.19       72.38     13.29 o 
  -3   6   9       62.06       49.13      9.89 o 
  -2   6   9      726.96      725.45     21.72 o 
  -1   6   9        5.41        1.65      8.23 o 
   0   6   9      382.29      370.01     13.40 o 
   1   6   9       54.99       64.41     28.08 o 
   2   6   9      219.37      225.81     17.69 o 
   3   6   9      129.75      155.19     16.11 o 
  -9   7   9       40.48       29.17     13.92 o 
  -8   7   9        0.64      -11.61     10.10 o 
  -7   7   9       65.40       80.37     15.08 o 
  -6   7   9        1.09       -9.46     10.68 o 
  -5   7   9        4.73        4.19     10.79 o 
  -4   7   9      147.11      112.22     14.51 o 
  -3   7   9       47.94       28.95     11.46 o 
  -2   7   9       32.13       27.97      9.31 o 
  -1   7   9       44.50       33.90     10.92 o 
   0   7   9        8.15        0.65      7.92 o 
   1   7   9        8.92       10.45     16.29 o 
   2   7   9       18.41       26.29     11.09 o 
   3   7   9        5.34        0.61     10.65 o 
  -8   8   9      803.11      838.15     56.28 o 
  -7   8   9        0.66       -0.42     10.97 o 
  -6   8   9      769.74      821.40     63.57 o 
  -5   8   9      946.72      928.35     48.02 o 
  -4   8   9       24.49       16.48     19.93 o 
  -3   8   9      324.68      325.64     20.45 o 
  -2   8   9        2.97        1.05      9.99 o 
  -1   8   9      162.80      178.16     13.56 o 
   0   8   9      722.82      779.78     23.11 o 
   1   8   9       73.30       95.30     19.69 o 
   2   8   9      255.70      271.07     26.25 o 
  -7   9   9        2.69       -0.42     12.10 o 
  -6   9   9        7.71      -12.13     11.33 o 
  -5   9   9        9.75        7.53     12.56 o 
  -4   9   9        4.75        1.45     10.99 o 
  -3   9   9        3.33       -8.00     11.77 o 
  -2   9   9       19.36       11.24     12.17 o 
  -1   9   9      197.25      160.75     13.59 o 
   0   9   9      124.59      115.38     12.82 o 
 -11   0  10      757.16      849.18     44.00 o 
 -10   0  10     1074.13     1029.31     48.37 o 
  -9   0  10      309.93      297.32     28.20 o 
  -8   0  10      968.55      895.36     44.24 o 
  -7   0  10      737.31      741.47     40.84 o 
  -6   0  10       26.91        8.91      9.79 o 
  -5   0  10      187.04      165.47     30.27 o 
  -4   0  10       18.25       12.40     10.31 o 
  -3   0  10      245.64      237.67     16.54 o 
  -2   0  10      455.30      434.17     19.85 o 
  -1   0  10       32.81       38.89     11.14 o 
   0   0  10       24.44       15.80     17.26 o 
   1   0  10      392.71      458.98     30.14 o 
   2   0  10      274.83      277.87     26.98 o 
   3   0  10      159.80      135.90     22.61 o 
 -11   1  10       49.66       65.21     13.74 o 
 -10   1  10        2.64       -6.10     10.91 o 
  -9   1  10        1.38        8.43     10.40 o 
  -8   1  10      549.99      512.13     39.88 o 
  -7   1  10      310.85      295.06     19.77 o 
  -6   1  10       24.08       17.68      8.23 o 
  -5   1  10       10.81        3.84      6.47 o 
  -4   1  10       57.97       58.42      8.31 o 
  -3   1  10        8.87        0.24      6.50 o 
  -2   1  10       38.93       31.07      7.65 o 
  -1   1  10       31.20       24.32      7.46 o 
   0   1  10        9.37      -13.56      9.70 o 
   1   1  10      243.94      255.61     18.89 o 
   2   1  10      119.82       90.84     14.25 o 
   3   1  10        7.03       -6.18     11.63 o 
 -11   2  10      332.65      329.29     21.56 o 
 -10   2  10      527.60      534.52     25.35 o 
  -9   2  10       54.45       30.95     12.17 o 
  -8   2  10      693.03      696.50     27.73 o 
  -7   2  10     1448.93     1436.26     45.71 o 
  -6   2  10       28.91       31.05      8.59 o 
  -5   2  10     1683.61     1681.28     31.98 o 
  -4   2  10      264.06      270.62     12.42 o 
  -3   2  10       53.95       46.49      8.28 o 
  -2   2  10      447.28      478.07     15.19 o 
  -1   2  10      523.54      519.63     15.82 o 
   0   2  10      173.47      192.12     16.71 o 
   1   2  10      494.24      528.32     22.60 o 
   2   2  10       11.92       11.19     14.22 o 
   3   2  10       33.79       38.55     12.72 o 
 -10   3  10       25.06       -2.87     10.81 o 
  -9   3  10      176.66      173.45     25.77 o 
  -8   3  10      258.30      280.15     20.78 o 
  -7   3  10       77.45       48.96     13.32 o 
  -6   3  10      996.19      962.01     32.59 o 
  -5   3  10       84.88       91.67      9.83 o 
  -4   3  10      351.27      333.79     17.93 o 
  -3   3  10      390.97      385.55     13.97 o 
  -2   3  10       48.61       41.84      7.90 o 
  -1   3  10       29.06       11.69      6.97 o 
   0   3  10      201.27      236.92     21.64 o 
   1   3  10        3.49        1.34     10.72 o 
   2   3  10       68.75       80.10     14.24 o 
   3   3  10       34.90       28.57     12.89 o 
 -10   4  10      585.21      562.12     26.94 o 
  -9   4  10       44.17       42.44     12.98 o 
  -8   4  10      259.94      275.35     20.19 o 
  -7   4  10      355.21      335.85     48.26 o 
  -6   4  10        0.10      -11.86      9.78 o 
  -5   4  10      430.37      391.08     38.78 o 
  -4   4  10      494.54      474.96     39.84 o 
  -3   4  10      215.88      214.05     11.84 o 
  -2   4  10     1422.35     1501.86     46.12 o 
  -1   4  10      214.73      211.47     11.74 o 
   0   4  10      155.40      153.20     15.55 o 
   1   4  10      218.13      281.20     19.41 o 
   2   4  10        4.41      -13.78     11.14 o 
  -9   5  10      773.18      768.50     55.80 o 
  -8   5  10      218.42      213.33     18.99 o 
  -7   5  10        6.23        1.75     12.16 o 
  -6   5  10      680.23      627.43     44.37 o 
  -5   5  10      371.63      348.76     21.28 o 
  -4   5  10     1888.01     1841.80    201.66 o 
  -3   5  10       69.35       64.29     15.39 o 
  -2   5  10     1194.89     1238.90     46.70 o 
  -1   5  10       44.35       45.02      8.53 o 
   0   5  10      691.47      714.93     58.96 o 
   1   5  10      120.64      126.97     16.15 o 
   2   5  10      168.23      169.95     17.61 o 
  -8   6  10      352.63      355.57     29.18 o 
  -7   6  10      120.39      111.58     16.38 o 
  -6   6  10       29.20       23.40     11.94 o 
  -5   6  10        5.40        6.04     10.31 o 
  -4   6  10        6.64       -6.79     10.62 o 
  -3   6  10        0.39       -8.43      8.34 o 
  -2   6  10       25.94       27.05     10.15 o 
  -1   6  10       14.79       14.20      9.79 o 
   0   6  10      105.29       99.67     21.39 o 
   1   6  10      250.07      262.63     18.62 o 
  -7   7  10      103.29      112.96     16.57 o 
  -6   7  10      565.65      539.38     26.03 o 
  -5   7  10      154.93      151.44     17.51 o 
  -4   7  10      416.89      356.89     22.03 o 
  -3   7  10       84.55      114.58     13.37 o 
  -2   7  10       30.23       29.79     10.17 o 
  -1   7  10       86.81      103.76     19.09 o 
   0   7  10      340.95      323.33     29.90 o 
  -5   8  10        0.67       11.92     12.26 o 
  -4   8  10       54.95       37.84     14.09 o 
  -3   8  10       64.05       55.82     14.25 o 
  -9   1  11       27.76       29.85     12.94 o 
  -8   1  11     2343.25     2249.73     54.84 o 
  -7   1  11      397.14      372.34     70.74 o 
  -6   1  11      599.27      545.43     16.75 o 
  -5   1  11       55.66       60.76      8.94 o 
  -4   1  11        2.04       -4.18      6.92 o 
  -3   1  11      161.97      189.60     11.87 o 
  -2   1  11      656.38      661.40     18.12 o 
  -1   1  11       22.65       11.74      8.78 o 
   0   1  11      284.69      299.14     20.02 o 
   1   1  11       13.55       10.70     11.60 o 
  -9   2  11       86.00       80.50     15.82 o 
  -8   2  11        2.14        3.66     11.83 o 
  -7   2  11      213.63      235.44     35.74 o 
  -6   2  11       61.59       40.47     10.17 o 
  -5   2  11        4.97       -6.29      7.22 o 
  -4   2  11       11.95        4.35      7.46 o 
  -3   2  11      118.91      108.28     10.11 o 
  -2   2  11       32.98       27.35      8.33 o 
  -1   2  11        4.51       -5.86      8.70 o 
   0   2  11        7.67       10.50     12.80 o 
   1   2  11       18.30        4.73     12.49 o 
  -8   3  11      658.23      687.33     62.84 o 
  -7   3  11      498.76      483.41     26.74 o 
  -6   3  11       47.40       23.65     12.84 o 
  -5   3  11       48.56       63.09     11.02 o 
  -4   3  11       93.97       79.32      9.84 o 
  -3   3  11      353.32      336.82     16.60 o 
  -2   3  11      639.06      636.16     18.05 o 
  -1   3  11        4.85       -5.03      8.25 o 
   0   3  11      314.59      357.63     20.45 o 
  -7   4  11      560.07      559.34     50.08 o 
  -6   4  11       75.59       64.81     14.19 o 
  -5   4  11       30.37        6.34     11.50 o 
  -4   4  11      524.87      529.81     32.36 o 
  -3   4  11       62.23       81.26     12.04 o 
  -2   4  11       65.75       71.92      9.87 o 
  -1   4  11      306.83      326.02     16.68 o 
  -6   5  11       80.80       91.41     22.12 o 
  -5   5  11      562.20      544.26     26.50 o 
  -4   5  11      154.43      148.47     13.39 o 
  -3   5  11       94.37       98.81     14.41 o 
  -2   5  11      691.67      689.37     33.21 o 
                                                 
